# Supplementary material for: Identification of Urine Metabolites as Biomarkers of Early Lyme Disease
Source: Sci Rep. 2018 Aug 15;8:12204. doi: 10.1038/s41598-018-29713-y (PMC6093930; doi:10.1038/s41598-018-29713-y)
Supplement: Supplementary file 2 — Dataset 1 [file 41598_2018_29713_MOESM2_ESM.xlsx]

## Sheet: ELD vs HC-Pos
Urine MF biosignature lists for ELD versus HC for positive-ionization mode. The experimentally obtained mass of each MF was used to search against the Metlin database and the Human Metabolome Database (HMDB). The predicted chemical structures had to match to the MF mass within 15 ppm. MFs could have matches to multiple chemical structures within the same classes of chemicals or to structures of a…
Mass	Retention time (min)	Compound predicted formula	Predicted metabolite	Chemical class*	Number of alternate chemical structures ± 15 ppm	Abundance change of ELD from HC	Level of identification
71.0559	2.32	~	~	~	0	Decreased abundance	4
73.0352	3.13	~	~	~	0	Decreased abundance	4
75.0143	1.67	~	~	~	0	Increased abundance	4
82.0228	9.13	~	~	~	0	Decreased abundance	4
89.0652	1.84	~	~	~	0	Decreased abundance	4
95.0184	2.13	~	~	~	0	Decreased abundance	4
100.034	2.19	~	~	~	2	Decreased abundance	4
103.045	1.78	C4H9NS	(±)-2-methylthiazolidine	Organic compounds	1	Increased abundance	3
105.989	2.16	~	~	~	0	Increased abundance	4
106.058	12.25	~	~	~	0	Decreased abundance	4
109.032	5.61	~	~	~	0	Increased abundance	4
110.063	5.76	~	~	~	0	Decreased abundance	4
111.022	7.37	~	~	~	0	Decreased abundance	4
117.058	9.18	C8H7N	Indole	Tryptophan metabolism	2	Increased abundance	3
117.058	2.34	~	~	~	0	Decreased abundance	4
123.047	3.67	~	~	~	0	Increased abundance	4
124.04	7.38	~	~	~	0	Decreased abundance	4
125.027	9.97	~	~	~	0	Increased abundance	4
125.027	8.34	~	~	~	0	Increased abundance	4
125.027	3.77	~	~	~	0	Decreased abundance	4
129.036	13.51	~	~	~	0	Decreased abundance	4
130.089	1.97	~	~	~	0	Decreased abundance	4
131.036	3.43	~	~	~	0	Increased abundance	4
131.108	2.79	~	~	~	0	Increased abundance	4
132.072	10.17	~	~	~	0	Increased abundance	4
134.037	6.2	C8H6O2	Phthalide	Isobenzofuranones	2	Increased abundance	3
135.047	4.94	~	~	~	0	Increased abundance	4
135.047	6.63	~	~	~	0	Decreased abundance	4
136.017	7.54	~	~	~	0	Increased abundance	4
136.103	13.51	~	~	~	0	Increased abundance	4
136.103	10.99	~	~	~	0	Increased abundance	4
137.037	10.05	~	~	~	0	Decreased abundance	4
139.006	3.23	~	~	~	0	Decreased abundance	4
139.042	5.87	~	~	~	0	Decreased abundance	4
141.058	6.49	~	~	~	0	Decreased abundance	4
142.041	8.71	~	~	~	0	Increased abundance	4
144.101	8.21	~	~	~	0	Decreased abundance	4
145.032	10.06	~	~	~	0	Increased abundance	4
145.052	6.94	C9H7NO	1H-Indole-3-carboxaldehyde	Indoles and derivatives	2	Decreased abundance	3
145.064	2.03	~	~	~	0	Increased abundance	4
145.088	2.93	~	~	~	1	Increased abundance	4
146.018	4.65	~	~	~	0	Decreased abundance	4
146.048	13.2	~	~	~	0	Decreased abundance	4
146.085	1.33	C9H10N2	Dimethylbenzimidazole	Riboflavin metabolism	>5	Increased abundance	3
147.031	2.96	C8H5NO2	Indole-5,6-quinone	Tyrosine metabolism	3	Decreased abundance	3
147.068	1.72	~	~	~	4	Decreased abundance	4
148.03	13.61	~	~	~	0	Increased abundance	4
148.053	8.48	C9H8O2	trans-Cinnamic acid	Phenylalanine metabolism	>5	Decreased abundance	3
148.103	12.45	~	~	~	0	Increased abundance	4
150.007	1.29	~	~	~	0	Decreased abundance	4
150.033	7.04	C8H6O3	Phenylglyoxylic acid	Phenylalanine metabolism	5	Increased abundance	3
150.082	10.46	~	~	~	0	Decreased abundance	4
151.041	8.2	~	~	~	0	Decreased abundance	4
152.006	1.29	~	~	~	0	Increased abundance	4
152.097	11.87	~	~	~	0	Increased abundance	4
154.048	6.17	~	~	~	0	Decreased abundance	4
154.112	13.46	~	~	~	0	Increased abundance	4
155.072	8.32	~	~	~	1	Increased abundance	4
155.109	5.47	~	~	~	0	Increased abundance	4
156.1	8.28	~	~	~	0	Increased abundance	4
157.017	3	~	~	~	0	Decreased abundance	4
157.088	11.5	~	~	~	0	Increased abundance	4
159.031	2.67	~	~	~	0	Decreased abundance	4
159.031	7.28	~	~	~	0	Increased abundance	4
159.067	7.48	C10H9NO	Indoleacetaldehyde	Tryptophan metabolism	1	Increased abundance	3
159.097	3.23	~	~	~	1	Increased abundance	4
160.051	6.64	C10H8O2	Viburtinal	Organooxygen compounds	4	Decreased abundance	3
161.047	3.09	C9H7NO2	3-Formyl-6-hydroxyindole	Indoles and derivatives	5	Decreased abundance	3
161.084	1.72	C10H11NO	Tryptophanol	Tryptophan metabolism	5	Decreased abundance	3
162.009	1.28	~	~	~	1	Decreased abundance	4
162.021	9.39	~	~	~	0	Decreased abundance	4
162.046	12.3	C5H10N2O2S	Methomyl	Carboximidic acids and derivatives	2	Decreased abundance	3
164.128	8.2	~	~	~	0	Increased abundance	4
165.043	3.23	C8H7NO3	4-pyridoxolactone	Vitamin B6 metabolism	>5	Decreased abundance	3
165.093	9.12	~	~	~	0	Increased abundance	4
165.984	1.29	~	~	~	0	Decreased abundance	4
166.027	6.62	C8H6O4	Benzoquinoneacetic acid	p-benzoquinones	4	Increased abundance	3
166.075	11.19	~	~	~	0	Decreased abundance	4
166.077	11.56	~	~	~	2	Decreased abundance	4
166.112	12.45	C9H14N2O	2-methoxy-3-(2-methylpropyl)pyrazine	Diazines	3	Increased abundance	3
167.037	5.25	C3H9N3O3S	Taurocyamine	Taurine and hypotaurine metabolism	1	Increased abundance	3
167.058	5.61	C8H9NO3	Pyridoxal	Vitamin B6 metabolism	5	Decreased abundance	3
167.072	6.63	~	~	~	0	Decreased abundance	4
168.031	9.41	~	~	~	0	Increased abundance	4
168.057	11.88	~	~	~	1	Decreased abundance	4
168.092	15.72	C13H12	4-Methylbiphenyl	Benzene and substituted derivatives	4	Decreased abundance	3
168.092	5.7	C8H12N2O2	Pyridoxamine	Vitamin B6 metabolism	4	Increased abundance	3
168.092	15.72	~	~	~	0	Decreased abundance	4
168.103	2.33	C3H8NO5P	2-Amino-3-phosphonopropionic acid	Carboxylic acids and derivatives	1	Decreased abundance	3
169.013	1.29	~	~	~	1	Decreased abundance	4
169.063	3.83	~	~	~	0	Increased abundance	4
169.123	5.8	~	~	~	0	Increased abundance	4
170.058	6.89	C8H10O4	3,4-dihydroxyphenylglycol	Tyrosine metabolism	5	Decreased abundance	3
170.083	9.19	C11H10N2	2-amino-5-phenylpyridine	Pyridines and derivatives	1	Increased abundance	3
170.12	2.83	~	~	~	0	Increased abundance	4
172.006	1.95	~	~	~	0	Decreased abundance	4
172.061	1.99	~	~	~	2	Decreased abundance	4
172.099	2.83	~	~	~	1	Decreased abundance	4
173.119	11.47	~	~	~	1	Increased abundance	4
173.127	11.06	~	~	~	0	Decreased abundance	4
174.049	9.29	~	~	~	0	Decreased abundance	4
174.127	1.67	C9H18O3	(±)-3-hydroxynonanoic acid	Hydroxy acids and derivatives	2	Increased abundance	3
174.973	1.85	~	~	~	0	Decreased abundance	4
175.026	2.87	~	~	~	0	Decreased abundance	4
175.097	3.16	C6H13N3O3	Citrulline	Arginine and proline metabolism	2	Decreased abundance	3
175.941	1.28	~	~	~	0	Decreased abundance	4
176.02	2.23	~	~	~	0	Decreased abundance	4
176.048	7.18	C10H8O3	10-hydroxy-2,8-decadiene-4,6-diynoic acid	Fatty Acyls	>5	Increased abundance	3
176.074	4.37	~	~	~	0	Decreased abundance	4
176.133	12.09	~	~	~	1	Increased abundance	4
177.021	1.86	~	~	~	0	Decreased abundance	4
177.056	6.72	~	~	~	0	Increased abundance	4
178.026	2.11	C9H6O4	Aesculetin	Coumarins and derivatives	3	Decreased abundance	3
178.087	9.2	C8H18S2	Dibutyl disulfide	Dialkyldisulfides	3	Increased abundance	3
179.106	6.41	~	~	~	0	Increased abundance	4
179.108	10.07	~	~	~	0	Increased abundance	4
181.037	6.47	C8H7NO4	2-methyl-3-hydroxy-5-formylpyridine-4-carboxylate	Vitamin B6 metabolism	3	Increased abundance	3
182.047	7.18	~	~	~	0	Decreased abundance	4
182.073	12.08	C13H10O	Benzophenone	Benzophenones	4	Decreased abundance	3
184.037	5.38	C8H8O5	3,4-dihydroxymandelic acid	Tyrosine metabolism	3	Increased abundance	3
184.075	7.89	C9H12O4	Vanylglycol	Tyrosine metabolism	>5	Increased abundance	3
184.088	10.57	~	~	~	0	Decreased abundance	4
186.067	9.05	C12H10O2	1-naphthaleneacetic acid	Naphthalenes	1	Decreased abundance	3
186.067	12.27	~	~	~	1	Decreased abundance	4
186.102	13.61	C13H14O	(E)-2-tridecene-4,6,8-triyn-1-ol	Fatty Acyls	4	Increased abundance	3
186.104	15.42	~	~	~	2	Decreased abundance	4
188.141	1.62	C10H20O3	3-hydroxycapric acid	Hydroxy acids and derivatives	>5	Increased abundance	3
188.148	1.66	~	~	~	0	Increased abundance	4
189.052	3.27	~	~	~	0	Increased abundance	4
189.076	6.77	C6H11N3O4	Glycylglycylglycine	Carboxylic acids and derivatives	3	Decreased abundance	3
189.114	8.83	~	~	~	0	Increased abundance	4
189.123	8.86	~	~	~	0	Increased abundance	4
190.015	1.25	~	~	~	0	Decreased abundance	4
190.076	12.19	C10H10N2O2	6-hydroxy-1h-indole-3-acetamide	Indoles and derivatives	1	Decreased abundance	3
190.11	12.94	C11H14N2O	N-methylserotonin	Tryptophan metabolism	3	Increased abundance	3
191.039	4.96	~	~	~	0	Increased abundance	4
192.093	13.85	~	~	~	0	Decreased abundance	4
192.993	1.67	~	~	~	0	Decreased abundance	4
193.018	2.25	~	~	~	0	Increased abundance	4
193.035	2.37	C9H7NO4	L-dopachrome	Tyrosine metabolism	3	Increased abundance	3
194.091	7.6	~	~	~	0	Increased abundance	4
194.107	14.04	~	~	~	1	Decreased abundance	4
194.108	12.45	~	~	~	1	Decreased abundance	4
195.031	8.26	~	~	~	0	Increased abundance	4
195.076	11.05	~	~	~	0	Decreased abundance	4
196.027	8.66	~	~	~	0	Increased abundance	4
196.037	6.93	C9H8O5	7-Methoxy-1,3-benzodioxole-5-carboxylic acid	Benzoic acids and derivatives	2	Decreased abundance	3
196.051	11.49	~	~	~	0	Decreased abundance	4
196.051	9.54	~	~	~	0	Decreased abundance	4
196.053	12.3	~	~	~	0	Decreased abundance	4
196.086	11.04	~	~	~	3	Decreased abundance	4
197.083	12.57	~	~	~	2	Decreased abundance	4
197.155	16.63	~	~	~	0	Increased abundance	4
198.078	7.01	C7H10N4O3	5-acetylamino-6-amino-3-methyluracil	Caffeine metabolism	4	Decreased abundance	3
199.061	7.38	C7H9N3O4	(s)-isowillardiine	Carboxylic acids and derivatives	1	Increased abundance	3
199.063	2.14	~	~	~	0	Decreased abundance	4
199.073	4.24	~	~	~	0	Increased abundance	4
199.098	13.17	C8H13N3O3	gamma-Glutamyl-beta-aminopropiononitrile	Cyanoamino acid metabolism	1	Decreased abundance	3
199.135	5.84	~	~	~	0	Decreased abundance	4
200.059	7.94	~	~	~	0	Increased abundance	4
200.093	2.99	~	~	~	1	Decreased abundance	4
200.119	1.99	~	~	~	0	Increased abundance	4
201.041	6.59	~	~	~	0	Increased abundance	4
202.052	5.73	~	~	~	0	Increased abundance	4
202.058	12	C7H10N2O5	Penmacric acid	Alpha Amino Acids and Derivatives	1	Decreased abundance	3
202.099	12.31	C13H14O2	6-acetyl-2,2-dimethyl-2H-1-benzopyran	Benzopyrans	2	Increased abundance	3
202.108	4.07	~	~	~	2	Increased abundance	4
202.109	2.82	~	~	~	2	Increased abundance	4
202.12	1.83	C10H18O4	R-2-Hydroxy-3-methylbutanoic acid 3-Methylbutanoyl	Lipids and lipid-like molecules	>5	Increased abundance	3
203.057	8.78	C11H9NO3	Indolepyruvate	Tryptophan metabolism	1	Increased abundance	3
203.995	1.24	~	~	~	0	Decreased abundance	4
204.024	5.63	~	~	~	0	Decreased abundance	4
204.056	1.96	~	~	~	0	Increased abundance	4
204.093	13.85	~	~	~	0	Decreased abundance	4
204.116	1.6	C10H20O2S	3-Mercaptohexyl butyrate	Fatty acid esters	>5	Increased abundance	3
204.124	6.44	C12H16N2O	Bufotenin	Indoles and derivatives	2	Increased abundance	3
205.029	3.05	~	~	~	0	Increased abundance	4
205.055	6.25	~	~	~	0	Decreased abundance	4
205.055	10.05	~	~	~	0	Decreased abundance	4
205.072	9.1	C11H11NO3	Indolelactic acid	Tryptophan metabolism	>5	Decreased abundance	3
205.109	12.72	~	~	~	1	Increased abundance	4
206.068	2.21	~	~	~	0	Decreased abundance	4
206.069	12.81	~	~	~	0	Decreased abundance	4
206.073	10.28	~	~	~	2	Decreased abundance	4
206.075	12.8	~	~	~	2	Decreased abundance	4
206.106	15.41	~	~	~	0	Increased abundance	4
206.123	13.07	~	~	~	0	Increased abundance	4
208.027	2.89	~	~	~	0	Decreased abundance	4
208.072	7.73	C11H12O4	(R)-2-benzylsuccinate	Phenylpropanoic acids	>5	Increased abundance	3
210.083	17.03	~	~	~	0	Decreased abundance	4
210.104	11.47	C15H14O	1,3-Diphenylpropan-2-one	Benzene and substituted derivatives	3	Increased abundance	3
212.089	9.57	~	~	~	4	Decreased abundance	4
212.091	5.6	~	~	~	3	Decreased abundance	4
212.094	7.95	C13H12N2O	Harmine	Harmala alkaloids	4	Decreased abundance	3
212.094	1.83	~	~	~	4	Decreased abundance	4
212.094	8.64	C13H12N2O	Carbanilide	Benzene and substituted derivatives	2	Decreased abundance	3
213.114	14.29	~	~	~	0	Decreased abundance	4
214.009	1.25	~	~	~	0	Increased abundance	4
214.061	11.48	C13H10O3	3-phenoxybenzoic acid	Benzene and substituted derivatives	3	Decreased abundance	3
214.064	9.37	C13H10O3	4'-Hydroxy-2-biphenylcarboxylic acid	Benzene and substituted derivatives	4	Decreased abundance	3
214.08	10.52	C9H14N2O2S	Methyl bisnorbiotinyl ketone	Thienoimidazolidines	1	Increased abundance	3
215.093	10.01	~	~	~	3	Increased abundance	4
217.02	6.54	~	~	~	0	Increased abundance	4
217.983	1.67	~	~	~	0	Increased abundance	4
217.994	1.71	~	~	~	0	Increased abundance	4
219.035	6.34	~	~	~	0	Increased abundance	4
219.066	13.55	~	~	~	0	Increased abundance	4
220.072	8.77	C12H12O4	Eugenitin	Benzopyrans	>5	Decreased abundance	3
220.091	13.92	C16H12O	1-hydroxypyrene	Phenanthrenes and derivatives	5	Increased abundance	3
221.05	7.51	~	~	~	0	Increased abundance	4
221.076	11.42	~	~	~	0	Increased abundance	4
221.082	7.96	~	~	~	0	Increased abundance	4
221.083	14.53	~	~	~	0	Decreased abundance	4
222.131	14.14	~	~	~	0	Increased abundance	4
223.062	10.83	C7H14NO5P	(E)-Monocrotophos	Phosphate esters	1	Decreased abundance	3
224.076	2.29	~	~	~	0	Decreased abundance	4
225.11	6.67	C10H15N3O3	Nnal-n-oxide	Pyridines and derivatives	1	Increased abundance	3
225.125	5.24	~	~	~	2	Increased abundance	4
226.047	5.12	C10H10O6	Prephenate	Phenylalanine, tyrosine and tryptophan biosynthesis	4	Increased abundance	3
226.063	11.74	~	~	~	2	Increased abundance	4
226.089	1.82	~	~	~	0	Increased abundance	4
228.089	8.45	~	~	~	0	Increased abundance	4
228.09	1.99	~	~	~	0	Decreased abundance	4
228.1	1.85	C11H16O5	1,3-dimethyl 2-(3-oxocyclohexyl)propanedioate	Organic compounds	1	Decreased abundance	3
229.145	15.37	C15H19NO	2,4-undecadiene-8,10-diynoic acid isobutylamide	Fatty Acyls	3	Decreased abundance	3
230.072	14.27	~	~	~	0	Decreased abundance	4
230.116	3.88	~	~	~	1	Decreased abundance	4
230.129	12.45	C15H18O2	Furanodienone	Prenol lipids	>5	Increased abundance	3
230.138	2	~	~	~	0	Decreased abundance	4
231.068	12.93	~	~	~	0	Decreased abundance	4
231.089	11.27	~	~	~	0	Increased abundance	4
232.089	14.39	~	~	~	1	Decreased abundance	4
233.066	7.41	~	~	~	1	Increased abundance	4
233.083	13.21	~	~	~	0	Decreased abundance	4
233.101	2.87	~	~	~	>5	Increased abundance	4
233.123	12.25	~	~	~	1	Increased abundance	4
234.062	1.96	~	~	~	0	Decreased abundance	4
234.092	10.2	C13H14O4	Artemidiol	Isocoumarins and derivatives	>5	Increased abundance	3
234.104	13.22	~	~	~	4	Increased abundance	4
235.03	7.61	~	~	~	0	Increased abundance	4
235.066	2.94	~	~	~	2	Increased abundance	4
235.066	9.24	~	~	~	2	Decreased abundance	4
236.042	2.77	~	~	~	1	Decreased abundance	4
236.087	12.32	~	~	~	0	Decreased abundance	4
236.148	11.93	~	~	~	0	Increased abundance	4
236.154	14.11	~	~	~	1	Increased abundance	4
237.043	3.14	~	~	~	0	Increased abundance	4
237.057	3.11	~	~	~	0	Increased abundance	4
237.079	10.78	~	~	~	0	Decreased abundance	4
237.097	8.78	C12H15NO4	Salsoline-1-carboxylate	Tetrahydroisoquinolines	2	Decreased abundance	3
238.083	3.02	C12H14O5	3,4,5-trimethoxycinnamic acid	Cinnamic acids and derivatives	3	Increased abundance	3
238.11	12.15	~	~	~	0	Decreased abundance	4
239.006	6.58	~	~	~	0	Increased abundance	4
240.075	1.84	C10H12N2O5	(±)-2-(1-methylpropyl)-4,6-dinitrophenol	Phenols	1	Decreased abundance	3
240.078	13.7	C15H12O3	2',5'-dihydroxychalcone	Linear 1,3-diarylpropanoids	4	Decreased abundance	3
241.003	5.38	C9H7NO5S	Indole-3-carboxilic acid-O-sulphate	Indoles and derivatives	1	Increased abundance	3
241.019	10.05	~	~	~	0	Decreased abundance	4
241.025	8.98	~	~	~	0	Decreased abundance	4
241.036	5.02	~	~	~	0	Increased abundance	4
241.899	1.51	~	~	~	0	Decreased abundance	4
242.085	1.57	~	~	~	0	Decreased abundance	4
242.105	10.33	~	~	~	4	Decreased abundance	4
243.064	7.94	~	~	~	0	Increased abundance	4
243.1	7.45	~	~	~	2	Increased abundance	4
244.034	7.83	C6H13O8P	Fucose 1-phosphate	Amino sugar and nucleotide sugar metabolism	3	Decreased abundance	3
244.065	6.46	~	~	~	0	Increased abundance	4
244.109	11.47	C15H16O3	Glandulone B	Prenol lipids	>5	Decreased abundance	3
244.168	11.01	C13H24O4	Menthyl ethylene glycol carbonate	Lipids and lipid-like molecules	3	Increased abundance	3
245.186	8.88	~	~	~	0	Increased abundance	4
246.08	11.7	~	~	~	0	Increased abundance	4
247.081	11.02	~	~	~	2	Decreased abundance	4
247.083	2.04	~	~	~	2	Decreased abundance	4
247.084	7.89	~	~	~	2	Increased abundance	4
247.087	2.96	~	~	~	0	Decreased abundance	4
248.026	8.62	~	~	~	0	Decreased abundance	4
248.075	11.77	~	~	~	0	Decreased abundance	4
248.121	14.38	~	~	~	2	Decreased abundance	4
249.009	3.86	~	~	~	0	Decreased abundance	4
249.045	9.41	~	~	~	0	Increased abundance	4
249.098	6.78	~	~	~	0	Increased abundance	4
250.084	1.8	~	~	~	2	Decreased abundance	4
251.045	9.41	~	~	~	0	Increased abundance	4
251.058	10.57	~	~	~	0	Increased abundance	4
251.059	6.11	~	~	~	0	Increased abundance	4
251.108	10.83	C15H13N3O	7-aminonitrazepam	Benzodiazepines	1	Increased abundance	3
252.037	2.3	~	~	~	0	Increased abundance	4
252.139	13	C14H20O4	Ubiquinol	Prenol lipids	3	Increased abundance	3
253.048	3.97	~	~	~	0	Decreased abundance	4
253.061	6.29	~	~	~	1	Increased abundance	4
253.072	8.46	~	~	~	0	Increased abundance	4
253.13	4.51	~	~	~	0	Decreased abundance	4
254.151	13.43	~	~	~	0	Increased abundance	4
254.171	13.31	C10H28N2OP2	2-({2-[Dimethyl(2-phosphanylethyl)ammonio]ethyl}dimethylammonio)ethyl phosphinite	Organonitrogen compounds	1	Increased abundance	3
254.181	15.77	~	~	~	0	Decreased abundance	4
254.218	8.28	~	~	~	0	Increased abundance	4
255.063	4.78	~	~	~	0	Increased abundance	4
255.883	1.59	~	~	~	0	Increased abundance	4
256.127	13.23	~	~	~	1	Decreased abundance	4
256.13	1.96	C13H20O5	1-methoxy-1-(2,4,5-trimethoxyphenyl)-2-propanol	Benzene and substituted derivatives	3	Increased abundance	3
256.144	13.7	~	~	~	1	Increased abundance	4
256.156	2.81	C16H20N2O	(-)-fumigaclavine b	Organic compounds	1	Increased abundance	3
256.99	6.7	~	~	~	0	Increased abundance	4
257.08	2.89	~	~	~	0	Increased abundance	4
257.874	1.5	~	~	~	0	Decreased abundance	4
258.062	3.65	~	~	~	1	Increased abundance	4
258.075	4.35	~	~	~	2	Increased abundance	4
258.078	14.03	~	~	~	2	Increased abundance	4
258.143	13.95	~	~	~	0	Increased abundance	4
258.154	14.13	~	~	~	0	Increased abundance	4
258.17	1.89	~	~	~	0	Increased abundance	4
259.132	14.44	~	~	~	5	Increased abundance	4
260.061	8.63	~	~	~	0	Increased abundance	4
260.094	9.42	~	~	~	0	Decreased abundance	4
260.149	2.05	~	~	~	3	Decreased abundance	4
261.135	12.95	C10H19N3O5	Aspartylysine	Peptidomimetics	5	Increased abundance	3
262.065	2.96	~	~	~	0	Increased abundance	4
262.071	7.37	~	~	~	1	Decreased abundance	4
262.074	10.19	C11H10N4O4	Carbadox	Quinoxalines	1	Increased abundance	3
262.101	13.52	~	~	~	3	Decreased abundance	4
262.11	9.98	~	~	~	0	Increased abundance	4
262.115	10.25	~	~	~	1	Increased abundance	4
262.169	15.28	~	~	~	1	Increased abundance	4
264.092	6.67	C16H12N2O2	Perlolyrine	Harmala alkaloids	1	Increased abundance	3
264.121	2.06	~	~	~	2	Increased abundance	4
265.039	5.54	~	~	~	0	Increased abundance	4
265.046	6.95	~	~	~	0	Decreased abundance	4
265.084	12.66	~	~	~	0	Decreased abundance	4
266.141	6.32	~	~	~	0	Increased abundance	4
268.093	10.31	~	~	~	3	Decreased abundance	4
268.105	4.78	~	~	~	2	Increased abundance	4
268.108	15.23	~	~	~	3	Increased abundance	4
268.111	13.6	C17H16O3	Eugenyl benzoate	Depsides and depsidones	1	Increased abundance	3
268.154	14.94	C14H22NO4	Hesperaline	Benzenoids	5	Increased abundance	3
269.088	10.28	~	~	~	0	Decreased abundance	4
269.09	1.81	~	~	~	0	Increased abundance	4
270.045	9.7	~	~	~	0	Decreased abundance	4
270.136	13.2	~	~	~	0	Decreased abundance	4
271.03	9.2	~	~	~	0	Increased abundance	4
271.921	1.49	~	~	~	0	Decreased abundance	4
272.102	1.74	~	~	~	>5	Decreased abundance	4
272.115	9.17	~	~	~	1	Decreased abundance	4
272.186	12.43	~	~	~	0	Increased abundance	4
273.154	13.47	~	~	~	0	Increased abundance	4
273.849	1.51	~	~	~	0	Decreased abundance	4
273.921	1.28	~	~	~	0	Decreased abundance	4
274.047	1.87	~	~	~	3	Decreased abundance	4
274.071	1.84	~	~	~	0	Decreased abundance	4
275.184	15.05	~	~	~	0	Increased abundance	4
275.199	2.8	~	~	~	0	Increased abundance	4
276.041	13.24	~	~	~	0	Increased abundance	4
276.053	6.94	~	~	~	0	Increased abundance	4
276.09	10.29	~	~	~	0	Increased abundance	4
276.101	6.03	C15H16O5	10-acetoxytoxol	Benzene and substituted derivatives	5	Increased abundance	3
276.109	7.33	C9H16N4O6	5-amino-6-ribitylamino uracil	Riboflavin metabolism	1	Decreased abundance	3
276.114	16.2	~	~	~	0	Decreased abundance	4
276.134	9.31	C11H20N2O6	Saccharopine	Lysine biosynthesis	2	Increased abundance	3
277.128	11.05	~	~	~	1	Increased abundance	4
278.112	11.41	C15H18O5	11-hydroxy-12-methoxydihydrokawain	Kavalactones	>5	Increased abundance	3
279.057	2.89	~	~	~	0	Decreased abundance	4
279.125	14.96	C18H17NO2	Heptaphylline	Indoles and derivatives	>5	Decreased abundance	3
280.073	9.19	C17H12O4	3-hydroxy-2-(4-methylbenzoyl)-4h-1-benzopyran-4-one	Organooxygen compounds	4	Increased abundance	3
280.12	12.8	~	~	~	0	Increased abundance	4
280.149	15.78	~	~	~	1	Increased abundance	4
281.113	6.44	C11H15N5O4	1-methyladenosine	Purine nucleosides	5	Increased abundance	3
281.162	2.87	~	~	~	0	Increased abundance	4
281.977	11.11	~	~	~	0	Increased abundance	4
282.013	2.62	~	~	~	0	Decreased abundance	4
282.044	7.25	~	~	~	0	Increased abundance	4
282.084	9.98	C12H14N2O6	Dinoseb acetate	Phenol esters	1	Increased abundance	3
282.088	11.05	C17H14O4	5,6-dimethoxyflavone	Phenylpropanoids and polyketides	5	Increased abundance	3
282.091	15.36	C17H14O4	5,7-Dimethoxyisoflavone	O-methylated isoflavonoids	>5	Increased abundance	3
282.1	11.71	C11H14N4O5	1-methylinosine	Purine nucleosides	1	Increased abundance	3
282.137	6.94	~	~	~	0	Increased abundance	4
283.133	14.95	~	~	~	0	Increased abundance	4
283.156	11.1	~	~	~	0	Increased abundance	4
285.11	2.88	~	~	~	0	Decreased abundance	4
285.173	11.83	~	~	~	0	Decreased abundance	4
286.117	12.02	C17H18O4	4'-hydroxy-5,7-dimethoxyflavan / Sativan	Phenylpropanoids and polyketides	>5	Decreased abundance	3
286.142	1.98	~	~	~	0	Increased abundance	4
287.043	6.54	~	~	~	0	Decreased abundance	4
287.044	4.61	~	~	~	0	Decreased abundance	4
287.13	15.41	~	~	~	0	Increased abundance	4
287.193	8.88	~	~	~	4	Increased abundance	4
288.027	4.54	~	~	~	2	Increased abundance	4
288.028	5.4	~	~	~	2	Increased abundance	4
288.069	1.17	~	~	~	0	Decreased abundance	4
288.18	2.02	~	~	~	1	Increased abundance	4
289.041	9.51	~	~	~	0	Increased abundance	4
289.051	7.13	~	~	~	0	Decreased abundance	4
289.077	7.76	C11H15NO8	N-succinyl-2-amino-6-ketopimelate	Lysine biosynthesis	1	Decreased abundance	3
289.823	1.51	~	~	~	0	Decreased abundance	4
291.127	11.01	~	~	~	0	Decreased abundance	4
291.138	8.33	~	~	~	0	Decreased abundance	4
291.161	16.26	~	~	~	0	Decreased abundance	4
292.033	10.49	~	~	~	0	Increased abundance	4
292.109	12.01	~	~	~	3	Increased abundance	4
292.112	12.32	~	~	~	3	Increased abundance	4
292.252	15.37	~	~	~	0	Increased abundance	4
293.138	13.07	C19H19NO2	Koenimbine	Indoles and derivatives	>5	Increased abundance	3
294.087	10.06	C18H14O4	3-methoxy-2-(4-methylbenzoyl)-4h-1-benzopyran-4-one	Benzopyrans	4	Decreased abundance	3
294.135	13.98	C12H22O8	Ethyl (s)-3-hydroxybutyrate glucoside	Fatty Acyls	3	Increased abundance	3
296.019	2.09	~	~	~	0	Decreased abundance	4
296.062	11.87	~	~	~	2	Increased abundance	4
296.115	11.32	~	~	~	2	Increased abundance	4
297.068	8.31	~	~	~	0	Increased abundance	4
297.172	14.23	~	~	~	0	Increased abundance	4
298.043	3.71	C16H10O6	3,8-Dihydroxy-1-methylanthraquinone-2-carboxylic acid	Anthracenecarboxylic acids and derivatives	>5	Decreased abundance	3
298.169	15.08	C18H22N2O2	Fumigaclavine A	Ergolines	2	Increased abundance	3
299.124	5.17	~	~	~	0	Decreased abundance	4
300.058	10.85	~	~	~	0	Increased abundance	4
300.062	10.71	C16H12O6	Tectorigenin	Phenylpropanoids and polyketides	>5	Increased abundance	3
300.11	17.28	~	~	~	0	Decreased abundance	4
300.111	15.21	~	~	~	0	Increased abundance	4
300.146	11.79	~	~	~	0	Decreased abundance	4
301.003	10.96	~	~	~	0	Increased abundance	4
301.058	8.34	C8H16NO9P	N-Acetyl-D-Glucosamine 6-Phosphate	Amino sugar and nucleotide sugar metabolism	>5	Decreased abundance	3
301.058	2.18	C8H16NO9P	N-acetyl-D-galactosamine 1-phosphate	Organooxygen compounds	>5	Decreased abundance	3
301.058	6.79	~	~	~	>5	Decreased abundance	4
301.078	6.81	~	~	~	0	Decreased abundance	4
302.044	6.99	C15H10O7	Morin	Phenylpropanoids and polyketides	>5	Decreased abundance	3
302.142	15.27	~	~	~	4	Decreased abundance	4
302.169	12.79	~	~	~	5	Increased abundance	4
302.171	2.01	C15H26O6	Glycerol tributanoate	Triradylcglycerols	5	Increased abundance	3
302.174	13.01	~	~	~	5	Decreased abundance	4
302.199	1.99	~	~	~	0	Increased abundance	4
302.202	15.87	~	~	~	2	Decreased abundance	4
303.021	9.26	~	~	~	0	Increased abundance	4
304.096	6.17	C16H16O6	4'-o-methyl-(-)-epicatechin	Phenylpropanoids and polyketides	>5	Decreased abundance	3
304.141	12.96	~	~	~	0	Increased abundance	4
304.149	13.83	~	~	~	0	Increased abundance	4
304.18	14.38	~	~	~	0	Increased abundance	4
305.035	11.06	~	~	~	0	Decreased abundance	4
305.088	7.57	C15H15NO6	Ascorbigen	Organoheterocyclic compounds	1	Decreased abundance	3
305.115	6.44	~	~	~	0	Decreased abundance	4
305.137	5.7	~	~	~	3	Decreased abundance	4
305.138	7.64	C20H19NO2	Benzosimuline	Quinolones and derivatives	3	Decreased abundance	3
306.036	1.74	C14H10O8	2-(3,4-Dihydroxybenzoyloxy)-4,6-dihydroxybenzoate	Phenylpropanoids and polyketides	1	Increased abundance	3
306.05	11.47	~	~	~	0	Decreased abundance	4
306.157	13.23	~	~	~	0	Increased abundance	4
306.231	14.39	~	~	~	0	Decreased abundance	4
307.124	8.4	C19H17NO3	N-acetylanonaine	Organic compounds	3	Increased abundance	3
308.108	9.59	C19H16O4	Kanzonol U	Phenylpropanoids and polyketides	>5	Decreased abundance	3
308.15	2.01	~	~	~	1	Increased abundance	4
309.004	2.1	~	~	~	0	Decreased abundance	4
309.047	8.98	~	~	~	0	Decreased abundance	4
309.085	2.22	C14H15NO7	Inodxyl glucuronide	Starch and sucrose metabolism	3	Increased abundance	3
309.1	9.89	~	~	~	2	Decreased abundance	4
309.143	12.25	~	~	~	0	Decreased abundance	4
309.143	12.54	~	~	~	0	Decreased abundance	4
309.172	12.81	~	~	~	4	Increased abundance	4
309.172	9.53	C20H23NO2	Atherosperminine	Organic compounds	4	Decreased abundance	3
309.173	12.45	~	~	~	4	Decreased abundance	4
309.889	1.51	~	~	~	0	Decreased abundance	4
310.046	7.54	~	~	~	2	Decreased abundance	4
310.095	7.41	~	~	~	0	Decreased abundance	4
310.109	11.63	C15H18O7	(E)-1-o-cinnamoyl-beta-d-glucose	Phenylpropanoids and polyketides	3	Decreased abundance	3
310.129	6.83	~	~	~	0	Increased abundance	4
311.083	5.17	~	~	~	2	Increased abundance	4
311.138	10.46	~	~	~	1	Increased abundance	4
311.187	13.16	~	~	~	0	Increased abundance	4
311.188	13.03	~	~	~	0	Increased abundance	4
311.895	1.32	~	~	~	0	Increased abundance	4
312.029	1.84	~	~	~	0	Decreased abundance	4
312.057	9.71	~	~	~	0	Decreased abundance	4
314.101	11.79	C14H18O8	Vanilloside	Organooxygen compounds	>5	Decreased abundance	3
314.16	15.9	~	~	~	0	Decreased abundance	4
315.13	12.62	C10H17N7O5	Neosaxitoxin	Phenylpropanoids and polyketides	2	Decreased abundance	3
315.13	14.24	~	~	~	2	Increased abundance	4
316.181	13.9	~	~	~	0	Increased abundance	4
317.137	7.82	~	~	~	2	Increased abundance	4
317.182	12.73	~	~	~	0	Increased abundance	4
318.037	4.3	~	~	~	2	Increased abundance	4
318.037	7.46	~	~	~	2	Increased abundance	4
318.038	4.5	~	~	~	2	Increased abundance	4
318.136	10.51	~	~	~	4	Increased abundance	4
318.139	12.99	~	~	~	0	Decreased abundance	4
318.141	11.54	~	~	~	0	Increased abundance	4
318.163	15.04	~	~	~	0	Decreased abundance	4
319.072	3.15	C8H18NO10P	N-Gluconyl ethanolamine phosphate	Organic phosphoric acids and derivatives	1	Decreased abundance	3
319.085	7.87	~	~	~	0	Decreased abundance	4
319.122	13.01	~	~	~	0	Increased abundance	4
319.166	1.81	~	~	~	0	Increased abundance	4
319.845	1.49	~	~	~	0	Decreased abundance	4
320.054	5.6	~	~	~	1	Increased abundance	4
320.175	14.8	~	~	~	0	Decreased abundance	4
320.212	17.61	~	~	~	0	Decreased abundance	4
321.074	6.36	C11H15NO10	Beta-citryl-L-glutamic acid	Carboxylic acids and derivatives	1	Increased abundance	3
321.084	7.25	~	~	~	0	Increased abundance	4
321.105	6.99	C19H15NO4	S-Glutaryldihydrolipoamide	Lysine degradation	2	Increased abundance	3
321.172	16.2	~	~	~	0	Decreased abundance	4
321.209	17.09	~	~	~	0	Decreased abundance	4
322.024	11.47	~	~	~	1	Decreased abundance	4
322.168	14.93	~	~	~	0	Increased abundance	4
323.172	14.38	~	~	~	0	Decreased abundance	4
324.084	4.37	~	~	~	1	Increased abundance	4
324.085	2.78	~	~	~	1	Increased abundance	4
325.059	9.57	~	~	~	0	Decreased abundance	4
325.133	12.7	C19H19NO4	Palaudine	Organoheterocyclic compounds	>5	Decreased abundance	3
325.168	12.74	C20H23NO3	Simulenoline	Quinolines and derivatives	4	Increased abundance	3
325.866	1.5	~	~	~	0	Decreased abundance	4
326.02	9.56	~	~	~	0	Increased abundance	4
326.055	14.91	~	~	~	0	Increased abundance	4
327.074	2.92	~	~	~	0	Decreased abundance	4
327.156	8.89	C18H21N3O3	N1-(2-Methoxy-4-methylbenzyl)-N2-(2-(pyridin-2-yl) ethyl)oxalamide	Carboxylic acids and derivatives	2	Increased abundance	3
327.183	11.5	C20H25NO3	(+)-O-methylarmepavine	Isoquinolines and derivatives	4	Increased abundance	3
328.09	6.5	C18H16O6	Zapotinin	Phenylpropanoids and polyketides	>5	Decreased abundance	3
328.093	8.95	C18H16O6	Ugaxanthone	Benzopyrans	>5	Decreased abundance	3
328.129	14.68	~	~	~	1	Decreased abundance	4
331.016	10.68	~	~	~	0	Increased abundance	4
331.125	12.27	~	~	~	1	Decreased abundance	4
331.126	10.63	~	~	~	1	Decreased abundance	4
331.152	8.95	~	~	~	1	Increased abundance	4
331.195	8.9	C23H25NO	(+)-Mahanimbicine	Indoles and derivatives	>5	Increased abundance	3
331.197	12.61	C23H25NO	(±)-Currayangine	Benzoquinolines	>5	Increased abundance	3
331.257	11.78	~	~	~	0	Increased abundance	4
332.047	8.74	~	~	~	0	Increased abundance	4
332.123	10.1	C18H20O6	3,3'-dihydroxy-4',5,7-trimethoxyflavan	Phenylpropanoids and polyketides	>5	Decreased abundance	3
332.175	11.93	~	~	~	0	Decreased abundance	4
332.236	15.87	C21H32O3	21-Hydroxypregnenolone	Steroid hormone biosynthesis	>5	Decreased abundance	3
333.06	6.05	~	~	~	0	Decreased abundance	4
333.176	12.94	~	~	~	0	Increased abundance	4
334.22	15.46	~	~	~	0	Increased abundance	4
335.09	5.63	~	~	~	0	Increased abundance	4
335.113	6.87	~	~	~	1	Increased abundance	4
335.116	11.26	~	~	~	1	Decreased abundance	4
335.153	14.21	~	~	~	0	Decreased abundance	4
335.187	13.53	C22H25NO2	N-2-[4-(3,3-dimethylallyloxy)phenyl]ethylcinnamide	Benzenoids	1	Increased abundance	3
336.048	4.66	~	~	~	2	Increased abundance	4
337.152	14.46	~	~	~	0	Increased abundance	4
338.043	9.52	~	~	~	0	Decreased abundance	4
338.065	6.36	C9H15N4O8P	Aicar	Histidine metabolism	3	Increased abundance	3
338.085	5.49	~	~	~	0	Decreased abundance	4
339.074	7.52	~	~	~	0	Decreased abundance	4
339.165	14.27	~	~	~	0	Decreased abundance	4
339.168	1.83	~	~	~	0	Decreased abundance	4
339.188	7.55	~	~	~	1	Increased abundance	4
340.237	17.74	~	~	~	2	Decreased abundance	4
340.238	15.13	C23H32O2	Plastoquinone 3	Prenol lipids	2	Increased abundance	3
341.055	7.17	~	~	~	0	Increased abundance	4
341.059	9.11	~	~	~	0	Decreased abundance	4
341.09	5.87	~	~	~	0	Decreased abundance	4
341.149	1.95	~	~	~	3	Increased abundance	4
341.174	10.8	C19H23N3O3	N1-(2-Methoxy-4-methylbenzyl)-N2-(2-(5-methylpyridin-2-yl)ethyl)oxalamide	Amino acids, peptides, and analogues	1	Increased abundance	3
342.108	13.9	C19H18O6	Zapotin	Phenylpropanoids and polyketides	>5	Increased abundance	3
342.167	11.65	C17H26O7	Jasmolone glucoside	Organooxygen compounds	1	Increased abundance	3
343.117	2.86	~	~	~	0	Decreased abundance	4
343.143	11.26	~	~	~	1	Increased abundance	4
343.184	2.86	~	~	~	0	Increased abundance	4
343.212	12.47	C21H29NO3	Piperolein B	Organoheterocyclic compounds	2	Increased abundance	3
344.066	5.38	C12H17N4O4PS	Thiamine monophosphate	Thiamine metabolism	1	Decreased abundance	3
344.222	2.8	~	~	~	1	Increased abundance	4
345.083	2.9	~	~	~	0	Decreased abundance	4
345.088	7.83	~	~	~	0	Decreased abundance	4
345.175	15.35	C23H23NO2	Murrayacinine	Indoles and derivatives	1	Increased abundance	3
345.214	11.77	~	~	~	0	Increased abundance	4
345.216	1.96	~	~	~	0	Increased abundance	4
345.229	11.74	~	~	~	0	Increased abundance	4
346.142	12.26	C19H22O6	Strigol	Organic compounds	>5	Decreased abundance	3
346.16	15.52	C16H26O8	(1S,3R,4R)-8,10-dihydroxyfenchone 10-O-b-D-glucoside	Lipids and lipid-like molecules	4	Increased abundance	3
346.189	2.05	~	~	~	0	Increased abundance	4
346.192	15.3	~	~	~	0	Decreased abundance	4
346.194	13.62	~	~	~	0	Decreased abundance	4
347.1	8.3	~	~	~	0	Decreased abundance	4
347.101	6.39	~	~	~	0	Increased abundance	4
347.147	2.07	~	~	~	1	Increased abundance	4
347.148	7.75	~	~	~	1	Decreased abundance	4
348.059	5.43	~	~	~	0	Increased abundance	4
348.061	12.27	~	~	~	0	Decreased abundance	4
348.074	6.59	~	~	~	0	Decreased abundance	4
349.059	10.76	~	~	~	0	Decreased abundance	4
349.131	11.62	~	~	~	0	Increased abundance	4
349.182	10.77	C18H30NaO3S	4-Dodecylbenzenesulfonic acid Na salt	Benzenesulfonic acids and derivatives	2	Decreased abundance	3
350.104	6.83	C17H18O8	4-feruloyl-1,5-quinolactone	Cinnamic acids and derivatives	2	Decreased abundance	3
351.074	8.91	~	~	~	0	Decreased abundance	4
351.096	8.14	C16H17NO8	Indole-3-acetic-acid-O-glucuronide	Organooxygen compounds	1	Decreased abundance	3
351.118	8.92	C13H21NO10	N-acetyl-7-O-acetylneuraminic acid	Carbohydrates and carbohydrate conjugates	4	Decreased abundance	3
351.147	13.72	~	~	~	0	Decreased abundance	4
353.072	14.94	~	~	~	0	Decreased abundance	4
353.116	9.21	~	~	~	2	Increased abundance	4
353.134	9.33	~	~	~	0	Increased abundance	4
353.151	12.39	~	~	~	0	Increased abundance	4
353.191	11.66	~	~	~	0	Increased abundance	4
354.077	9.41	~	~	~	0	Decreased abundance	4
354.133	10.3	~	~	~	2	Decreased abundance	4
354.174	6.83	~	~	~	0	Increased abundance	4
355.071	8.89	~	~	~	0	Decreased abundance	4
355.108	13.53	~	~	~	0	Increased abundance	4
355.111	8.88	~	~	~	0	Increased abundance	4
355.189	2.92	~	~	~	0	Increased abundance	4
355.214	12.5	C22H29NO3	Pipercide	Benzodioxoles	1	Increased abundance	3
356.076	7.61	C9H17N4O9P	5-amino-6-(5'-phosphoribitylamino)uracil	Riboflavin metabolism	4	Decreased abundance	3
356.108	6.6	C16H20O9	Veranisatin b	Prenol lipids	3	Decreased abundance	3
356.151	7.99	C17H24O8	Xi-3-hydroxy-5-phenylpentanoic acid o-beta-d-glucopyranoside	Fatty Acyls	2	Decreased abundance	3
357.085	7.8	~	~	~	0	Decreased abundance	4
357.121	13.92	C19H19NO6	Gravacridonetriol	Quinolines and derivatives	2	Increased abundance	3
358.01	6.15	~	~	~	0	Increased abundance	4
358.23	15.27	C15H30N6O4	Kinetensin 1-3	Carboxylic acids and derivatives	1	Increased abundance	3
359.136	11.92	~	~	~	0	Increased abundance	4
359.138	14.4	~	~	~	0	Increased abundance	4
359.171	8.65	~	~	~	0	Decreased abundance	4
359.225	15.77	~	~	~	0	Decreased abundance	4
359.243	12.71	~	~	~	0	Increased abundance	4
360.035	3.56	~	~	~	0	Decreased abundance	4
360.088	8.92	C18H16O8	Rosmarinic acid	Tyrosine metabolism	>5	Decreased abundance	3
360.171	14.02	~	~	~	0	Decreased abundance	4
360.931	1.3	~	~	~	0	Decreased abundance	4
360.931	1.23	~	~	~	0	Decreased abundance	4
361.124	10.07	~	~	~	1	Decreased abundance	4
361.242	17	~	~	~	0	Decreased abundance	4
362.075	13	~	~	~	0	Increased abundance	4
362.141	11.95	C19H22O7	Diosbulbin C	Naphthofurans	5	Increased abundance	3
363.015	8.72	~	~	~	0	Decreased abundance	4
363.128	12.54	~	~	~	0	Decreased abundance	4
363.171	14.99	~	~	~	0	Increased abundance	4
364.068	6.31	~	~	~	1	Decreased abundance	4
364.091	6.61	~	~	~	1	Decreased abundance	4
364.155	11.64	C19H24O7	Gibberellin A72	Prenol lipids	>5	Increased abundance	3
364.204	12.96	~	~	~	1	Increased abundance	4
364.205	16	C24H28O3	3-(1,1-dimethyl-2-propenyl)-8-(3-methyl-2-butenyl)xanthyletin	Coumarins and derivatives	1	Increased abundance	3
365.214	8.21	~	~	~	0	Increased abundance	4
365.233	14.34	~	~	~	0	Decreased abundance	4
366.086	10.15	~	~	~	0	Decreased abundance	4
367.072	8.19	~	~	~	0	Decreased abundance	4
368.055	10.03	~	~	~	0	Increased abundance	4
368.06	8.93	~	~	~	0	Decreased abundance	4
368.087	10.19	~	~	~	1	Decreased abundance	4
368.105	11.08	~	~	~	0	Increased abundance	4
368.135	11.07	~	~	~	0	Decreased abundance	4
368.181	2.98	~	~	~	0	Increased abundance	4
368.209	11.47	~	~	~	0	Increased abundance	4
369.994	4.94	~	~	~	0	Increased abundance	4
369.995	4.76	~	~	~	0	Increased abundance	4
370.066	11.33	C19H14O8	Suillusin	Benzofurans	1	Decreased abundance	3
370.117	14.77	~	~	~	0	Decreased abundance	4
371.066	6.81	~	~	~	0	Increased abundance	4
371.068	8.98	~	~	~	0	Decreased abundance	4
371.134	9.21	~	~	~	1	Decreased abundance	4
371.138	14.55	C20H21NO6	N-methyl-14-o-demethylepiporphyroxine	Organic compounds	1	Increased abundance	3
371.184	1.98	~	~	~	0	Increased abundance	4
371.207	11.65	~	~	~	0	Increased abundance	4
372.092	8.95	~	~	~	0	Decreased abundance	4
372.176	13.89	~	~	~	0	Increased abundance	4
373.267	11.05	~	~	~	0	Decreased abundance	4
374.026	2.45	~	~	~	0	Decreased abundance	4
374.076	9.71	C22H14O6	Neodiospyrin	Benzenoids	1	Decreased abundance	3
374.108	10.1	C18H18N2O7	Portulacaxanthin ii	Tyrosine and derivatives	1	Decreased abundance	3
374.144	14.17	~	~	~	0	Increased abundance	4
375.094	10.69	~	~	~	0	Decreased abundance	4
375.221	16.2	~	~	~	0	Decreased abundance	4
375.236	11.86	~	~	~	0	Increased abundance	4
375.253	17.09	~	~	~	0	Decreased abundance	4
376.115	10.29	~	~	~	0	Decreased abundance	4
376.231	15.27	C22H32O5	14-hydroxy-E4-neuroprostane	Arachidonic acid metabolism	>5	Increased abundance	3
377.15	11.51	~	~	~	0	Increased abundance	4
377.15	11.51	~	~	~	0	Increased abundance	4
377.879	1.51	~	~	~	0	Decreased abundance	4
378.186	16.26	C24H26O4	Albafuran A	Phenylpropanoids and polyketides	2	Increased abundance	3
378.186	14.46	~	~	~	2	Increased abundance	4
379.07	7.81	~	~	~	0	Decreased abundance	4
379.161	12.49	~	~	~	1	Increased abundance	4
379.221	12.8	~	~	~	0	Increased abundance	4
379.251	16.54	C18H38NO5P	Sphingosine 1-phosphate	Sphingolipid metabolism	3	Decreased abundance	3
379.31	17.75	~	~	~	0	Decreased abundance	4
380.006	1.74	~	~	~	0	Decreased abundance	4
380.065	6.63	~	~	~	0	Decreased abundance	4
380.092	11.33	~	~	~	0	Decreased abundance	4
382.069	9.38	C20H14O8	(+)-12a-hydroxypachyrrhizone	Phenylpropanoids and polyketides	1	Decreased abundance	3
382.105	13.06	~	~	~	3	Decreased abundance	4
382.133	13.91	C15H28O7P2	Farnesyl pyrophosphate	Terpenoid backbone biosynthesis	1	Decreased abundance	3
383.121	2.54	~	~	~	0	Increased abundance	4
384.089	10.58	C20H16O8	5,6-Dimethoxysterigmatocystin	Phenylpropanoids and polyketides	1	Increased abundance	3
384.091	11.69	~	~	~	0	Decreased abundance	4
384.155	12.14	C19H28O6S	3b,16a-dihydroxyandrostenone sulfate	Lipids and lipid-like molecules	>5	Increased abundance	3
384.264	17.73	C25H36O3	Persicaxanthin	Lipids and lipid-like molecules	2	Decreased abundance	3
384.274	17.73	~	~	~	0	Decreased abundance	4
385.156	14.93	C21H23NO6	Papaverrubine B	Organic compounds	4	Increased abundance	3
385.262	14.46	~	~	~	0	Decreased abundance	4
386.112	4.55	~	~	~	0	Increased abundance	4
386.172	11.64	C22H26O6	Porson	Phenylpropanoids and polyketides	3	Increased abundance	3
386.225	16.03	C20H34O7	10,11-dihydro-20-trihydroxy-leukotriene b4	Lipids and lipid-like molecules	1	Increased abundance	3
387.07	7.26	~	~	~	0	Decreased abundance	4
387.099	4.26	~	~	~	0	Increased abundance	4
387.101	4.53	~	~	~	0	Increased abundance	4
387.205	11.05	~	~	~	0	Increased abundance	4
387.833	1.48	~	~	~	0	Decreased abundance	4
387.834	1.5	~	~	~	0	Decreased abundance	4
388.063	7.96	~	~	~	0	Increased abundance	4
388.184	5.63	C22H28O6	Cycloneomammein	Phenylpropanoids and polyketides	>5	Increased abundance	3
388.189	13.05	C22H28O6	2-(4-allyl-2,6-dimethoxyphenoxy)-1-(3,4-dimethoxyphenyl)-1-propanol / Quassin	Organic compounds	>5	Increased abundance	3
388.24	15.37	~	~	~	0	Increased abundance	4
389.115	7.97	~	~	~	0	Increased abundance	4
389.219	10.72	~	~	~	0	Increased abundance	4
390.087	8.86	~	~	~	0	Decreased abundance	4
390.125	8.86	~	~	~	0	Decreased abundance	4
391.127	7.66	~	~	~	0	Increased abundance	4
391.203	15.99	~	~	~	0	Decreased abundance	4
391.229	9.31	~	~	~	0	Increased abundance	4
391.251	14.93	~	~	~	0	Decreased abundance	4
392.089	12.98	~	~	~	0	Increased abundance	4
392.111	11.15	~	~	~	1	Decreased abundance	4
392.188	15.18	~	~	~	0	Decreased abundance	4
392.234	8.27	C26H32O3	Methyl (9Z)-6'-oxo-6,5'-diapo-6-carotenoate	Lipids and lipid-like molecules	2	Increased abundance	3
393.147	10.73	~	~	~	0	Increased abundance	4
393.179	12.8	~	~	~	0	Increased abundance	4
393.847	1.5	~	~	~	0	Decreased abundance	4
393.979	2.91	~	~	~	0	Decreased abundance	4
394.11	11.94	C22H18O7	1-Hydroxypyrene glucuronide	Organic compounds	1	Decreased abundance	3
394.226	12.45	~	~	~	0	Increased abundance	4
395.161	10.84	~	~	~	1	Increased abundance	4
395.163	12.27	~	~	~	1	Increased abundance	4
395.195	13.16	~	~	~	0	Increased abundance	4
395.218	10.83	~	~	~	0	Increased abundance	4
397.08	8.75	~	~	~	0	Decreased abundance	4
397.244	14.23	~	~	~	0	Increased abundance	4
398.075	9.51	~	~	~	0	Decreased abundance	4
398.096	13.96	~	~	~	0	Increased abundance	4
398.139	11.46	~	~	~	2	Increased abundance	4
400.117	8.31	~	~	~	1	Decreased abundance	4
400.19	14.48	C23H28O6	Armillaritin	Lipids and lipid-like molecules	2	Increased abundance	3
402.292	14.74	~	~	~	0	Increased abundance	4
402.293	14.74	~	~	~	1	Increased abundance	4
403.127	4.28	~	~	~	0	Increased abundance	4
403.179	15.96	~	~	~	0	Increased abundance	4
403.198	9.25	~	~	~	0	Increased abundance	4
403.881	1.3	~	~	~	0	Decreased abundance	4
406.015	3.64	~	~	~	0	Decreased abundance	4
406.109	11.63	~	~	~	0	Decreased abundance	4
406.174	12.61	C25H26O5	Rubraflavone A	Phenylpropanoids and polyketides	>5	Decreased abundance	3
407.015	3.05	~	~	~	0	Decreased abundance	4
407.188	7.36	~	~	~	0	Increased abundance	4
407.247	14.14	C21H33N3O5	Neurotensin 11-13	Carboxylic acids and derivatives	2	Increased abundance	3
407.996	3.63	~	~	~	0	Decreased abundance	4
408.264	14.41	C27H36O3	Apo-10'-violaxanthal	Organic compounds	1	Increased abundance	3
409.826	1.5	~	~	~	0	Decreased abundance	4
410.221	9.46	~	~	~	0	Increased abundance	4
411.164	9.71	~	~	~	1	Decreased abundance	4
411.228	17.18	~	~	~	0	Increased abundance	4
412.066	3.03	~	~	~	0	Decreased abundance	4
412.172	14.13	~	~	~	0	Increased abundance	4
412.248	8.09	C18H39NO7P	LysoPC(10:0)	Glycerophospholipid metabolism	1	Increased abundance	3
413.038	2.28	~	~	~	0	Increased abundance	4
413.165	9.4	~	~	~	0	Increased abundance	4
413.224	15.86	~	~	~	0	Increased abundance	4
413.308	12.41	C23H43NO5	3-hydroxy-9-hexadecenoylcarnitine	Lipids and lipid-like molecules	1	Increased abundance	3
414.184	16.37	~	~	~	0	Decreased abundance	4
415.127	10.74	~	~	~	0	Increased abundance	4
415.142	10.85	~	~	~	0	Increased abundance	4
415.221	11.46	~	~	~	0	Increased abundance	4
416.083	7.13	~	~	~	0	Increased abundance	4
416.172	1.93	~	~	~	1	Increased abundance	4
416.185	13.87	C23H28O7	Armillaric acid	Lipids and lipid-like molecules	2	Increased abundance	3
417.163	3	~	~	~	0	Increased abundance	4
417.197	15.98	~	~	~	0	Increased abundance	4
417.249	11.5	~	~	~	0	Increased abundance	4
418.204	14.94	C23H30O7	Melleolide E	Lipids and lipid-like molecules	>5	Increased abundance	3
418.286	13.74	~	~	~	0	Increased abundance	4
419.123	9.24	~	~	~	1	Decreased abundance	4
420.174	9.3	C22H28O8	Citreoviridinol A1	Organic compounds	2	Decreased abundance	3
420.302	14.74	~	~	~	0	Increased abundance	4
422.154	10.31	~	~	~	1	Increased abundance	4
422.172	2.92	~	~	~	>5	Increased abundance	4
423.064	4.73	~	~	~	1	Increased abundance	4
423.133	11.96	~	~	~	0	Decreased abundance	4
423.174	16.09	~	~	~	1	Increased abundance	4
423.178	12.9	~	~	~	1	Increased abundance	4
423.191	13.6	C21H29NO8	Neopetasitenine	Organic compounds	1	Increased abundance	3
424.142	15.17	C20H24O10	Leptophylloside	Phenylpropanoids and polyketides	>5	Increased abundance	3
425.146	1.96	~	~	~	0	Increased abundance	4
425.292	14.64	~	~	~	0	Increased abundance	4
426.166	12.37	C24H26O7	Archangelicin	Phenylpropanoids and polyketides	5	Decreased abundance	3
427.27	14.5	~	~	~	0	Increased abundance	4
428.09	10.02	~	~	~	0	Increased abundance	4
428.186	11.87	C18H28N4O8	Pyridinoline	Organic compounds	>5	Increased abundance	3
428.292	17.75	C27H40O4	Schidigeragenin B	Lipids and lipid-like molecules	3	Decreased abundance	3
429.113	11.22	~	~	~	0	Decreased abundance	4
429.148	12.58	~	~	~	0	Increased abundance	4
429.216	13.11	~	~	~	0	Increased abundance	4
429.235	11.21	~	~	~	0	Increased abundance	4
429.3	12.39	~	~	~	0	Increased abundance	4
429.307	11.72	C23H43NO6	Hexadecanedioic acid mono-l-carnitine ester	Lipids and lipid-like molecules	1	Increased abundance	3
430.166	14.8	~	~	~	3	Decreased abundance	4
430.221	8.08	~	~	~	0	Increased abundance	4
431.213	6.59	~	~	~	0	Increased abundance	4
431.317	12.04	~	~	~	0	Increased abundance	4
432.129	13.98	~	~	~	2	Decreased abundance	4
432.178	12.43	C23H28O8	Melledonal A	Lipids and lipid-like molecules	2	Increased abundance	3
433.105	7.21	~	~	~	0	Decreased abundance	4
434.064	5.83	~	~	~	0	Increased abundance	4
434.195	13.36	C23H30O8	Melledonol	Lipids and lipid-like molecules	3	Increased abundance	3
434.226	11.51	~	~	~	0	Decreased abundance	4
434.243	9.65	C21H39O7P	LPA(0:0/18:2(9Z,12Z))	Glycerophospholipid metabolism	2	Increased abundance	3
436.295	13.74	~	~	~	0	Increased abundance	4
437.144	11.5	~	~	~	0	Decreased abundance	4
437.207	10.53	~	~	~	0	Increased abundance	4
437.955	3.63	~	~	~	0	Decreased abundance	4
438.152	5.07	~	~	~	2	Increased abundance	4
438.153	4.81	~	~	~	2	Increased abundance	4
439.109	7.59	~	~	~	0	Increased abundance	4
439.183	10.13	~	~	~	0	Decreased abundance	4
439.207	13.08	~	~	~	0	Decreased abundance	4
439.221	9.96	~	~	~	0	Decreased abundance	4
440.115	11.79	~	~	~	0	Decreased abundance	4
440.149	12.06	~	~	~	1	Increased abundance	4
440.186	15.01	~	~	~	4	Increased abundance	4
441.13	11.04	~	~	~	0	Decreased abundance	4
443.181	8.77	~	~	~	0	Decreased abundance	4
443.194	12.51	~	~	~	0	Increased abundance	4
443.216	10.68	~	~	~	0	Decreased abundance	4
443.284	12.31	~	~	~	0	Increased abundance	4
444.14	6.33	~	~	~	0	Decreased abundance	4
444.18	10.36	~	~	~	0	Increased abundance	4
444.189	12.41	~	~	~	0	Increased abundance	4
444.216	14.87	C25H32O7	Austalide J	Organic compounds	1	Increased abundance	3
445.12	11.49	~	~	~	0	Increased abundance	4
445.226	14.78	~	~	~	0	Increased abundance	4
445.259	14.81	~	~	~	0	Increased abundance	4
445.26	15.37	~	~	~	0	Increased abundance	4
445.272	11.5	~	~	~	0	Decreased abundance	4
445.287	12.36	C20H39N5O	Dynorphin b (10-13)	Organic compounds	1	Increased abundance	3
445.866	1.5	~	~	~	0	Decreased abundance	4
446.066	12.04	C11H20N4O11P2	CDP-Ethanolamine	Glycerophospholipid metabolism	1	Increased abundance	3
446.216	6.63	~	~	~	0	Increased abundance	4
447.273	13.64	~	~	~	0	Increased abundance	4
447.28	15.61	~	~	~	0	Increased abundance	4
448.19	13.59	~	~	~	0	Increased abundance	4
448.2	8.89	~	~	~	0	Increased abundance	4
449.119	2.02	~	~	~	0	Increased abundance	4
449.156	13.05	~	~	~	0	Increased abundance	4
449.186	13.71	~	~	~	0	Increased abundance	4
449.291	16.07	~	~	~	0	Increased abundance	4
451.128	11.15	~	~	~	0	Decreased abundance	4
453.182	13.09	~	~	~	0	Decreased abundance	4
454.159	9.39	~	~	~	1	Increased abundance	4
454.185	6.18	~	~	~	0	Decreased abundance	4
454.197	13.36	C26H30O7	Desoxylimonin	Lipids and lipid-like molecules	5	Increased abundance	3
454.211	14.12	~	~	~	1	Increased abundance	4
455.126	12.85	~	~	~	0	Decreased abundance	4
455.162	8.69	~	~	~	0	Increased abundance	4
455.199	14.21	~	~	~	0	Decreased abundance	4
455.822	1.49	~	~	~	0	Decreased abundance	4
456.175	4.33	C25H28O8	Atrovirinone	Lipids and lipid-like molecules	1	Decreased abundance	3
456.202	1.97	~	~	~	0	Increased abundance	4
456.214	2	~	~	~	0	Increased abundance	4
457.176	12.76	C20H23N7O6	5,10-Methylene-THF	Glycine, serine and threonine metabolism	2	Increased abundance	3
458.134	13.86	~	~	~	0	Increased abundance	4
458.135	10.74	~	~	~	0	Increased abundance	4
458.174	12.45	~	~	~	5	Increased abundance	4
458.194	14.51	C25H30O8	Austinol	Organic compounds	1	Decreased abundance	3
459.244	16.37	~	~	~	0	Decreased abundance	4
460.076	6.69	~	~	~	1	Increased abundance	4
460.233	6.18	~	~	~	0	Increased abundance	4
461.838	1.5	~	~	~	0	Decreased abundance	4
462.141	5.26	~	~	~	0	Increased abundance	4
462.24	14.92	C22H38O10	xi-Linalool 3-[rhamnosyl-(1->6)-glucoside]	Lipids and lipid-like molecules	2	Increased abundance	3
463.219	13	~	~	~	0	Increased abundance	4
463.268	12.75	~	~	~	0	Increased abundance	4
463.914	1.26	~	~	~	0	Decreased abundance	4
464.215	9.52	C28H32O	Dulciol A	Organic compounds	4	Decreased abundance	3
464.225	14.79	C21H36O11	Linalool 3,6-oxide primeveroside	Organic compounds	6	Increased abundance	3
465.289	13.99	C22H44NO7P	LysoPC(14:1(9Z))	Glycerophospholipid metabolism	1	Increased abundance	3
466.202	13.6	~	~	~	0	Increased abundance	4
467.197	13.22	~	~	~	0	Decreased abundance	4
467.363	17.76	~	~	~	0	Decreased abundance	4
467.752	1.57	~	~	~	0	Decreased abundance	4
468.212	13.91	~	~	~	0	Decreased abundance	4
468.298	14.16	~	~	~	0	Increased abundance	4
468.304	15.85	~	~	~	0	Increased abundance	4
469.14	5.59	~	~	~	0	Increased abundance	4
470.133	11.59	~	~	~	0	Decreased abundance	4
470.235	15.16	C27H34O7	Lucidenic acid D1	Lipids and lipid-like molecules	2	Increased abundance	3
471.101	8.66	~	~	~	0	Decreased abundance	4
471.798	1.5	~	~	~	0	Decreased abundance	4
472.249	15.56	C27H36O7	Lucidenic acid K	Lipids and lipid-like molecules	4	Increased abundance	3
473.195	1.99	~	~	~	0	Increased abundance	4
473.226	11.51	~	~	~	0	Increased abundance	4
473.244	15.29	~	~	~	0	Increased abundance	4
474.118	9.37	C23H22O11	6''-O-Acetylgenistin	Phenylpropanoids and polyketides	>5	Decreased abundance	3
474.14	12.97	~	~	~	1	Decreased abundance	4
474.142	2.92	~	~	~	1	Decreased abundance	4
474.218	12.09	C26H34O8	Austalide b	Organic compounds	1	Decreased abundance	3
475.17	14.82	~	~	~	0	Decreased abundance	4
476.042	6.34	~	~	~	0	Increased abundance	4
476.152	12.08	~	~	~	0	Decreased abundance	4
477.181	13.94	~	~	~	0	Decreased abundance	4
477.817	1.5	~	~	~	0	Decreased abundance	4
478.054	5.87	~	~	~	0	Increased abundance	4
478.094	12.82	~	~	~	0	Decreased abundance	4
478.109	12.76	C22H22O12	Nepitrin	Phenylpropanoids and polyketides	>5	Decreased abundance	3
478.142	9.37	C23H26O11	Lindleyin	Organic compounds	>5	Increased abundance	3
478.177	8.4	~	~	~	0	Increased abundance	4
478.201	13.03	C21H34O12	Suspensolide F	Lipids and lipid-like molecules	3	Decreased abundance	3
480.143	10.96	~	~	~	0	Decreased abundance	4
481.216	14.54	~	~	~	0	Decreased abundance	4
482.195	7.88	~	~	~	0	Increased abundance	4
482.205	14.55	~	~	~	0	Increased abundance	4
483.286	10.51	~	~	~	0	Increased abundance	4
484.118	5.27	~	~	~	1	Increased abundance	4
484.127	9	~	~	~	2	Decreased abundance	4
484.141	10.78	C25H24O10	Silidianin	Phenylpropanoids and polyketides	1	Decreased abundance	3
484.247	14.89	~	~	~	0	Increased abundance	4
485.172	7.92	~	~	~	0	Decreased abundance	4
485.231	7.46	~	~	~	0	Increased abundance	4
485.243	15.62	~	~	~	0	Increased abundance	4
486.207	13.32	~	~	~	2	Increased abundance	4
486.212	11.2	C18H34N2O13	Glucosylgalactosyl hydroxylysine	Fatty acyl glycosides	2	Increased abundance	3
487.172	4.55	~	~	~	0	Increased abundance	4
487.245	10.96	~	~	~	0	Increased abundance	4
488.093	8.11	~	~	~	0	Decreased abundance	4
488.154	13.42	~	~	~	0	Increased abundance	4
488.191	13.03	~	~	~	0	Increased abundance	4
488.212	13.82	C26H32O9	Isolimonic acid 16->17-lactone	Lipids and lipid-like molecules	2	Increased abundance	3
489.113	6.71	C16H27NO14S	Chondroitin 6'-sulfate	Organic compounds	1	Decreased abundance	3
489.132	8.68	~	~	~	0	Decreased abundance	4
489.263	11.04	~	~	~	0	Decreased abundance	4
489.736	1.57	~	~	~	0	Decreased abundance	4
490.257	15.36	C27H38O8	Lucidenic acid J	Lipids and lipid-like molecules	1	Increased abundance	3
492.018	6.69	~	~	~	0	Increased abundance	4
492.205	7.92	~	~	~	1	Increased abundance	4
492.225	8.51	~	~	~	0	Increased abundance	4
492.303	15.04	~	~	~	0	Increased abundance	4
492.338	15.61	C29H48O6	Homodolicholide	Lipids and lipid-like molecules	1	Increased abundance	3
493.176	12.42	~	~	~	0	Decreased abundance	4
493.792	1.52	~	~	~	0	Decreased abundance	4
494.086	2.96	~	~	~	0	Decreased abundance	4
494.096	1.97	~	~	~	0	Decreased abundance	4
495.14	5.59	~	~	~	0	Increased abundance	4
496.105	9.49	~	~	~	0	Decreased abundance	4
496.117	12.97	~	~	~	1	Decreased abundance	4
496.21	10.88	C28H32O8	7alpha-1(10->19)-abeo-7-acetoxyobacun-9(11)-ene	Organic compounds	1	Decreased abundance	3
496.211	12.52	~	~	~	1	Decreased abundance	4
497.208	12.45	~	~	~	1	Decreased abundance	4
498.12	9.4	C25H22O11	3,4-dicaffeoyl-1,5-quinolactone	Phenylpropanoids and polyketides	1	Increased abundance	3
498.132	12.86	~	~	~	0	Decreased abundance	4
499.115	4.34	~	~	~	0	Increased abundance	4
499.191	14.43	~	~	~	0	Increased abundance	4
499.259	11.41	~	~	~	0	Decreased abundance	4
499.261	11.41	~	~	~	0	Decreased abundance	4
499.747	1.57	~	~	~	0	Decreased abundance	4
500.23	7.97	~	~	~	0	Increased abundance	4
501.135	5.92	~	~	~	0	Increased abundance	4
501.186	6.78	~	~	~	0	Increased abundance	4
502.148	10.52	~	~	~	0	Increased abundance	4
504.184	13.16	~	~	~	1	Decreased abundance	4
504.217	13.11	~	~	~	1	Decreased abundance	4
504.272	12.18	C28H40O8	Macrophorin D	Lipids and lipid-like molecules	3	Increased abundance	3
505.128	8.7	~	~	~	0	Decreased abundance	4
505.154	8.38	~	~	~	0	Decreased abundance	4
505.265	14.51	~	~	~	0	Increased abundance	4
506.216	10.65	~	~	~	1	Increased abundance	4
507.141	10.81	~	~	~	0	Decreased abundance	4
507.154	12.6	~	~	~	0	Decreased abundance	4
508.236	7.92	C26H36O10	Mozambioside	Organic compounds	4	Increased abundance	3
510.347	15.5	~	~	~	0	Increased abundance	4
511.147	6.82	~	~	~	0	Increased abundance	4
511.298	16.37	~	~	~	1	Decreased abundance	4
511.391	17.75	~	~	~	0	Decreased abundance	4
512.093	12.96	~	~	~	0	Decreased abundance	4
513.131	9.48	~	~	~	0	Increased abundance	4
513.238	13.03	~	~	~	0	Decreased abundance	4
513.292	16.37	~	~	~	0	Decreased abundance	4
514.201	13.92	~	~	~	1	Decreased abundance	4
515.185	14.12	~	~	~	0	Decreased abundance	4
517.29	15.34	~	~	~	0	Increased abundance	4
517.301	12.85	~	~	~	0	Decreased abundance	4
518.202	14.79	~	~	~	1	Decreased abundance	4
519.189	2.01	~	~	~	0	Increased abundance	4
519.189	2	~	~	~	0	Increased abundance	4
520.176	12.36	~	~	~	1	Decreased abundance	4
521.32	12.87	~	~	~	0	Increased abundance	4
521.573	16.69	~	~	~	0	Decreased abundance	4
523.121	2.94	~	~	~	0	Decreased abundance	4
523.812	1.5	~	~	~	0	Decreased abundance	4
524.11	6.61	~	~	~	2	Decreased abundance	4
524.123	8.79	~	~	~	0	Decreased abundance	4
524.149	7.29	~	~	~	0	Decreased abundance	4
524.161	8.68	~	~	~	0	Decreased abundance	4
524.284	8.08	~	~	~	0	Increased abundance	4
525.157	6.9	~	~	~	0	Decreased abundance	4
525.251	14.11	~	~	~	0	Increased abundance	4
526.132	2.78	~	~	~	0	Increased abundance	4
528.11	4.47	~	~	~	0	Increased abundance	4
528.21	9.31	~	~	~	0	Increased abundance	4
529.269	13.58	C26H43NO8S	N-[(3a,5b,7a)-3-hydroxy-24-oxo-7-(sulfooxy)cholan-24-yl]-Glycine	Organic compounds	3	Decreased abundance	3
529.834	1.5	~	~	~	0	Decreased abundance	4
530.113	8.54	~	~	~	0	Decreased abundance	4
531.269	11.78	~	~	~	0	Decreased abundance	4
532.108	2.93	~	~	~	0	Decreased abundance	4
533.222	10.58	~	~	~	0	Increased abundance	4
534.255	11.68	~	~	~	0	Increased abundance	4
535.152	13.53	~	~	~	1	Decreased abundance	4
536.146	7.55	C25H28O13	Vaccinoside	Lipids and lipid-like molecules	2	Decreased abundance	3
536.168	6.17	~	~	~	0	Increased abundance	4
536.278	11.2	~	~	~	0	Increased abundance	4
538.17	9.83	C25H30O13	Lippioside I	Lipids and lipid-like molecules	1	Decreased abundance	3
538.222	15.12	~	~	~	0	Decreased abundance	4
539.782	1.49	~	~	~	0	Decreased abundance	4
540.143	5.79	~	~	~	0	Increased abundance	4
540.242	13.62	~	~	~	0	Decreased abundance	4
540.243	13.63	~	~	~	0	Decreased abundance	4
542.108	2.1	~	~	~	0	Increased abundance	4
542.127	5.29	~	~	~	1	Increased abundance	4
542.159	7.27	~	~	~	1	Decreased abundance	4
542.215	5.67	~	~	~	1	Increased abundance	4
543.308	10.64	~	~	~	0	Decreased abundance	4
544.13	10.09	C26H24O13	Maclurin 3-C-(6''-p-hydroxybenzoyl-glucoside)	Organic compounds	2	Increased abundance	3
544.132	8.17	~	~	~	1	Decreased abundance	4
545.235	13.9	C22H35N5O11	Dihydrozeatin-9-N-glucoside-O-glucoside	Lipids and lipid-like molecules	1	Increased abundance	3
545.802	1.5	~	~	~	0	Decreased abundance	4
546.115	6.66	~	~	~	0	Decreased abundance	4
546.173	2	~	~	~	0	Increased abundance	4
547.351	15.4	~	~	~	0	Increased abundance	4
549.16	11.3	~	~	~	0	Decreased abundance	4
549.296	13.08	~	~	~	0	Increased abundance	4
549.298	12.13	~	~	~	0	Increased abundance	4
550.107	3.77	~	~	~	1	Decreased abundance	4
550.123	2.93	~	~	~	0	Decreased abundance	4
550.212	7.88	C27H34O12	Tracheloside	Organic compounds	2	Increased abundance	3
552.273	13.82	~	~	~	0	Decreased abundance	4
553.834	1.47	~	~	~	0	Decreased abundance	4
554.105	2.93	~	~	~	0	Decreased abundance	4
554.266	13.59	~	~	~	0	Decreased abundance	4
554.288	13.83	~	~	~	0	Decreased abundance	4
554.305	15.01	~	~	~	0	Decreased abundance	4
556.063	9.11	~	~	~	0	Increased abundance	4
556.247	14.8	~	~	~	0	Decreased abundance	4
556.25	13.02	C33H36N2O6	Dipiperamide C	Organic compounds	1	Decreased abundance	3
556.298	14.28	~	~	~	0	Decreased abundance	4
558.15	6.17	~	~	~	1	Increased abundance	4
558.266	12.42	~	~	~	0	Decreased abundance	4
560.204	8	~	~	~	0	Increased abundance	4
560.256	8.89	~	~	~	0	Increased abundance	4
560.283	8.89	~	~	~	0	Increased abundance	4
560.34	15.61	C32H48O8	Cucurbitacin C	Lipids and lipid-like molecules	1	Increased abundance	3
561.098	6.29	~	~	~	0	Increased abundance	4
561.154	9.39	~	~	~	0	Decreased abundance	4
561.179	8.48	~	~	~	0	Decreased abundance	4
561.212	6.42	~	~	~	0	Increased abundance	4
561.222	8.86	~	~	~	0	Decreased abundance	4
561.301	15.29	~	~	~	0	Increased abundance	4
562.223	15.3	~	~	~	0	Decreased abundance	4
563.207	7.41	~	~	~	0	Increased abundance	4
563.227	6.25	~	~	~	0	Increased abundance	4
563.262	10.05	~	~	~	1	Increased abundance	4
563.262	8.53	C26H45NO8S2	Taurolithocholic acid 3-sulfate	Bile acids	1	Increased abundance	3
564.144	9.16	C26H28O14	Apigenin 6-C-glucoside 8-C-arabinoside	Phenylpropanoids and polyketides	>5	Increased abundance	3
565.239	10.42	~	~	~	0	Increased abundance	4
566.168	10.02	C26H30O14	5'-hydroxycastavinol	Phenylpropanoids and polyketides	3	Decreased abundance	3
568.095	6.65	~	~	~	0	Decreased abundance	4
568.136	6.76	~	~	~	0	Increased abundance	4
568.233	13.15	~	~	~	0	Decreased abundance	4
568.266	13.16	~	~	~	0	Decreased abundance	4
569.1	7.16	~	~	~	0	Decreased abundance	4
570.23	15.16	~	~	~	0	Increased abundance	4
570.264	12.7	~	~	~	3	Decreased abundance	4
571.149	11.45	~	~	~	1	Decreased abundance	4
571.156	10.43	C24H31Cl2N5O7	Islanditoxin	Organic compounds	2	Decreased abundance	3
571.244	10.45	~	~	~	0	Increased abundance	4
572.116	7.24	~	~	~	0	Decreased abundance	4
572.279	14.23	~	~	~	0	Decreased abundance	4
572.311	13.75	~	~	~	0	Decreased abundance	4
574.151	9.24	~	~	~	0	Decreased abundance	4
574.331	15.21	~	~	~	0	Decreased abundance	4
575.237	10.79	~	~	~	0	Increased abundance	4
575.83	1.49	~	~	~	0	Decreased abundance	4
577.317	11.43	~	~	~	0	Decreased abundance	4
578.16	13.54	C27H30O14	eq-4''-Hydroxymaysin	Phenylpropanoids and polyketides	>5	Decreased abundance	3
578.177	14.2	~	~	~	0	Decreased abundance	4
578.328	14.73	~	~	~	0	Increased abundance	4
581.091	5.93	~	~	~	0	Increased abundance	4
582.199	10.2	~	~	~	1	Decreased abundance	4
582.273	11.43	~	~	~	0	Decreased abundance	4
583.118	2.12	~	~	~	0	Increased abundance	4
583.135	2.05	~	~	~	0	Increased abundance	4
583.242	8.36	~	~	~	0	Increased abundance	4
585.199	8.91	~	~	~	1	Decreased abundance	4
585.782	1.46	~	~	~	0	Decreased abundance	4
586.262	12.44	~	~	~	0	Decreased abundance	4
587.198	12.97	~	~	~	0	Decreased abundance	4
587.311	12.95	~	~	~	0	Increased abundance	4
588.134	13.28	~	~	~	0	Decreased abundance	4
588.986	10.73	~	~	~	0	Increased abundance	4
590.132	2.04	~	~	~	1	Increased abundance	4
590.146	11.47	~	~	~	0	Decreased abundance	4
590.313	13.21	C33H42N4O6	I-Urobilin	Porphyrin and chlorophyll metabolism	2	Decreased abundance	3
591.798	1.49	~	~	~	0	Decreased abundance	4
593.263	10.42	~	~	~	0	Increased abundance	4
594.096	6.71	C29H22O14	3,5-digalloylepicatechin	Phenylpropanoids and polyketides	1	Increased abundance	3
594.197	6.91	C28H34O14	Didymin	Phenylpropanoids and polyketides	2	Increased abundance	3
594.23	12.92	~	~	~	0	Increased abundance	4
594.327	12.32	~	~	~	0	Increased abundance	4
594.361	17.7	~	~	~	0	Increased abundance	4
595.325	12.91	~	~	~	0	Increased abundance	4
595.352	14.58	~	~	~	0	Decreased abundance	4
596.341	14.74	~	~	~	0	Increased abundance	4
597.302	15.95	~	~	~	0	Decreased abundance	4
597.821	1.5	~	~	~	0	Decreased abundance	4
598.172	10.2	~	~	~	0	Decreased abundance	4
599.448	17.73	~	~	~	0	Decreased abundance	4
600.277	15.3	~	~	~	0	Decreased abundance	4
601.251	8.79	~	~	~	0	Decreased abundance	4
602.436	12.87	C40H58O4	Karpoxanthin	Lipids and lipid-like molecules	3	Decreased abundance	3
603.164	6.86	~	~	~	0	Decreased abundance	4
603.223	5.66	~	~	~	0	Decreased abundance	4
604.164	10.1	~	~	~	0	Decreased abundance	4
604.243	10.99	~	~	~	0	Decreased abundance	4
607.122	8.66	~	~	~	0	Decreased abundance	4
607.167	5.93	~	~	~	0	Increased abundance	4
607.773	1.49	~	~	~	0	Decreased abundance	4
608.166	4.81	C28H32O15	Diosmin	Organic compounds	>5	Increased abundance	3
608.201	10.41	~	~	~	0	Increased abundance	4
609.128	8.87	~	~	~	0	Decreased abundance	4
611.238	1.98	~	~	~	0	Increased abundance	4
612.334	13.74	~	~	~	0	Increased abundance	4
613.338	14.14	~	~	~	0	Decreased abundance	4
613.787	1.5	~	~	~	0	Decreased abundance	4
614.014	3.63	~	~	~	0	Decreased abundance	4
614.176	12.99	~	~	~	3	Increased abundance	4
614.278	8.4	~	~	~	0	Increased abundance	4
614.351	14.74	~	~	~	0	Increased abundance	4
615.22	8.95	~	~	~	0	Decreased abundance	4
615.243	8.96	~	~	~	0	Decreased abundance	4
618.375	12.25	~	~	~	0	Increased abundance	4
620.173	8.42	C29H32O15	Camellianin A	Organic compounds	3	Increased abundance	3
621.137	8.39	~	~	~	0	Decreased abundance	4
621.277	16.2	~	~	~	0	Decreased abundance	4
621.343	11.59	~	~	~	0	Decreased abundance	4
622.082	2.9	~	~	~	0	Decreased abundance	4
622.103	10.2	~	~	~	0	Decreased abundance	4
622.172	8.88	~	~	~	0	Increased abundance	4
622.234	7.72	~	~	~	0	Increased abundance	4
622.259	8.87	~	~	~	1	Increased abundance	4
624.115	9.67	~	~	~	0	Decreased abundance	4
625.332	15.01	~	~	~	0	Increased abundance	4
625.362	15.52	~	~	~	0	Increased abundance	4
627.348	13.92	~	~	~	0	Increased abundance	4
629.292	10.44	~	~	~	0	Increased abundance	4
629.767	1.51	~	~	~	0	Decreased abundance	4
631.308	12.88	~	~	~	0	Increased abundance	4
633.435	17.69	C33H64NO8P	PE(14:0/14:1(9Z))	Glycerophospholipid metabolism	2	Increased abundance	3
636.206	10.63	~	~	~	0	Increased abundance	4
636.224	5.72	~	~	~	0	Decreased abundance	4
637.34	10.7	~	~	~	0	Increased abundance	4
637.797	1.47	~	~	~	0	Decreased abundance	4
638.389	17.68	~	~	~	0	Increased abundance	4
639.086	8.88	~	~	~	0	Decreased abundance	4
639.132	10.2	~	~	~	0	Decreased abundance	4
639.19	5.73	~	~	~	0	Increased abundance	4
640.18	5.77	~	~	~	1	Increased abundance	4
641.188	10.11	~	~	~	0	Increased abundance	4
642.066	7.28	~	~	~	0	Increased abundance	4
642.357	14.91	~	~	~	0	Increased abundance	4
643.293	12.02	~	~	~	0	Increased abundance	4
643.471	17.71	~	~	~	0	Decreased abundance	4
643.817	1.49	~	~	~	0	Decreased abundance	4
645.742	1.51	~	~	~	0	Decreased abundance	4
646.253	6.9	C40H38O8	Kuwanon V	Phenylpropanoids and polyketides	1	Increased abundance	3
647.103	6.39	~	~	~	0	Decreased abundance	4
647.129	4.64	~	~	~	0	Increased abundance	4
649.372	11.59	~	~	~	0	Increased abundance	4
653.778	1.47	~	~	~	0	Decreased abundance	4
657.231	2.83	~	~	~	0	Increased abundance	4
657.233	6.68	~	~	~	0	Increased abundance	4
658.267	13.37	~	~	~	1	Increased abundance	4
658.355	14.01	~	~	~	0	Increased abundance	4
659.154	4.51	~	~	~	0	Increased abundance	4
659.79	1.49	~	~	~	0	Decreased abundance	4
660.783	7.15	~	~	~	0	Increased abundance	4
661.215	11.64	~	~	~	0	Increased abundance	4
661.282	7.15	~	~	~	0	Increased abundance	4
662.123	5.89	~	~	~	0	Increased abundance	4
663.239	6.89	~	~	~	0	Increased abundance	4
665.149	5.73	~	~	~	0	Increased abundance	4
665.805	1.5	~	~	~	0	Decreased abundance	4
669.273	6.69	~	~	~	0	Increased abundance	4
669.749	1.48	~	~	~	0	Decreased abundance	4
672.169	1.93	~	~	~	0	Increased abundance	4
675.13	5.9	~	~	~	0	Decreased abundance	4
675.302	12.8	~	~	~	0	Decreased abundance	4
675.767	1.49	~	~	~	0	Decreased abundance	4
678.179	9.17	~	~	~	1	Increased abundance	4
678.212	9.38	~	~	~	0	Increased abundance	4
681.366	13.41	~	~	~	0	Increased abundance	4
682.283	10.98	~	~	~	2	Increased abundance	4
683.236	2.76	~	~	~	0	Increased abundance	4
684.226	7.95	~	~	~	1	Decreased abundance	4
686.166	6.87	~	~	~	0	Decreased abundance	4
686.338	14.77	~	~	~	0	Decreased abundance	4
691.16	8.7	~	~	~	0	Decreased abundance	4
691.743	1.49	~	~	~	0	Decreased abundance	4
694.058	6.16	~	~	~	0	Increased abundance	4
696.126	8.92	~	~	~	2	Decreased abundance	4
697.758	1.49	~	~	~	0	Decreased abundance	4
698.333	12.89	~	~	~	0	Increased abundance	4
701.364	14.01	~	~	~	0	Increased abundance	4
703.359	13.35	~	~	~	0	Increased abundance	4
704.165	2.13	~	~	~	1	Increased abundance	4
705.372	13	~	~	~	0	Increased abundance	4
707.391	13.55	~	~	~	0	Increased abundance	4
707.715	1.5	~	~	~	0	Decreased abundance	4
708.433	17.7	~	~	~	0	Decreased abundance	4
709.327	10.93	~	~	~	0	Decreased abundance	4
710.266	14.19	~	~	~	0	Increased abundance	4
713.737	1.5	~	~	~	0	Decreased abundance	4
714.165	11.53	~	~	~	0	Decreased abundance	4
716.143	6.6	C36H28O16	Isoneotheaflavin 3-O-gallate	Phenylpropanoids and polyketides	4	Decreased abundance	3
719.264	7.07	~	~	~	0	Increased abundance	4
721.761	1.47	~	~	~	0	Decreased abundance	4
723.371	13.57	~	~	~	0	Increased abundance	4
724.069	2.92	~	~	~	2	Decreased abundance	4
725.286	4.79	~	~	~	0	Increased abundance	4
727.783	1.49	~	~	~	0	Decreased abundance	4
730.269	12.56	~	~	~	0	Increased abundance	4
731.53	17.69	~	~	~	0	Decreased abundance	4
732.267	2.9	~	~	~	0	Decreased abundance	4
732.277	6.7	~	~	~	0	Increased abundance	4
734.356	13.47	~	~	~	0	Increased abundance	4
735.231	9.37	~	~	~	0	Decreased abundance	4
737.74	1.48	~	~	~	0	Decreased abundance	4
739.096	5.86	~	~	~	0	Increased abundance	4
741.383	13.57	~	~	~	0	Increased abundance	4
743.759	1.49	~	~	~	0	Decreased abundance	4
746.24	12.56	~	~	~	0	Increased abundance	4
759.732	1.49	~	~	~	0	Decreased abundance	4
768.235	8.44	~	~	~	0	Increased abundance	4
775.559	17.67	C45H78NO7P	PE(22:5(4Z,7Z,10Z,13Z,16Z)/P-18:1(11Z))	Glycerophospholipid metabolism	>5	Decreased abundance	3
775.714	1.51	~	~	~	0	Decreased abundance	4
780.241	7.43	C28H50N2O19P2	N,N'-Diacetylchitobiosyldiphosphodolichol	Organic compounds	1	Increased abundance	3
782.316	12.49	~	~	~	0	Increased abundance	4
789.754	1.48	~	~	~	0	Decreased abundance	4
799.446	13.47	~	~	~	0	Increased abundance	4
811.754	1.49	~	~	~	0	Decreased abundance	4
830.199	13.49	~	~	~	0	Increased abundance	4
837.303	1.92	~	~	~	0	Increased abundance	4
838.42	10.34	~	~	~	0	Increased abundance	4
854.332	2.81	~	~	~	0	Increased abundance	4
860.519	15.27	~	~	~	0	Increased abundance	4
874.353	8.34	~	~	~	0	Increased abundance	4
883.498	10.73	C45H73NO16	alpha-Solamarine	Lipids and lipid-like molecules	1	Increased abundance	3
884	10.73	~	~	~	0	Increased abundance	4
889.551	15.38	~	~	~	0	Increased abundance	4
894.507	15.37	~	~	~	0	Increased abundance	4
906.397	13.01	~	~	~	0	Decreased abundance	4
910.308	15.17	~	~	~	0	Increased abundance	4
912.35	13.14	~	~	~	0	Increased abundance	4
916.385	13.15	~	~	~	0	Increased abundance	4
924.438	8.49	~	~	~	0	Increased abundance	4
950.413	13.6	~	~	~	0	Decreased abundance	4
955.529	10.69	~	~	~	0	Increased abundance	4
956.03	10.69	~	~	~	0	Increased abundance	4
959.282	2.9	~	~	~	0	Decreased abundance	4
959.559	15.62	~	~	~	0	Increased abundance	4
965.587	15.59	~	~	~	0	Increased abundance	4
1005.46	13.17	~	~	~	0	Increased abundance	4
1009.49	13.03	~	~	~	0	Decreased abundance	4
1014.45	13.03	~	~	~	0	Decreased abundance	4
1017.16	5.85	~	~	~	0	Increased abundance	4
1025.43	13.16	~	~	~	0	Decreased abundance	4
1058.44	8.54	~	~	~	0	Increased abundance	4
1074.44	2.83	~	~	~	0	Increased abundance	4
1124.42	6.53	~	~	~	0	Increased abundance	4
1154.46	7.19	~	~	~	0	Increased abundance	4
1245.77	14.74	~	~	~	0	Increased abundance	4

## Sheet: ELD vs HC-Neg
Urine MF biosignature lists for ELD versus HC for negative-ionization mode. The experimentally obtained mass of each MF was used to search against the Metlin database and the Human Metabolome Database (HMDB). The predicted chemical structures had to match to the MF mass within 15 ppm. MFs could have matches to multiple chemical structures within the same classes of chemicals or to structures of a…
Mass	Retention time (min)	Compound predicted formula	Predicted metabolite	Chemical class*	Number of alternate chemical structures ± 15 ppm	Abundance change of ELD from HC	Level of identification
86.036	6.77	C4H6O2	Diacetyl	Butanoate metabolism	>5	Decreased abundance	3
90.0149	6.66	C3H6OS	(E)-1-Propene-1-sulfenic acid	Organic compounds	5	Increased abundance	3
94.0434	11.77	~	~	~	0	Decreased abundance	4
95.0351	3.2	~	~	~	0	Decreased abundance	4
98.0377	7.3	C5H6O2	5-Methyl-2(3H)-furanone	Organic compounds	3	Increased abundance	3
100.053	6.18	C5H8O2	Senecioic acid	Organic compounds	>5	Increased abundance	3
112.014	3.06	C5H4O3	3-Furoic acid	Organic compounds	4	Decreased abundance	3
113.058	1.9	C4H7N3O	Creatinine	Arginine and proline metabolism	1	Increased abundance	1
125.049	7.74	~	~	~	0	Increased abundance	4
130.026	6.77	C5H6O4	Citraconic acid	Valine, leucine and isoleucine biosynthesis	>5	Decreased abundance	3
142.029	7.3	~	~	~	0	Increased abundance	4
146.023	2.92	C5H6O5	Oxoglutaric acid	Vitamin B6 metabolism	5	Decreased abundance	3
166.046	6.8	C5H10O6	L-Xylonate	Ascorbate and aldarate metabolism	5	Decreased abundance	3
173.108	11.95	C8H15NO3	Hexanoylglycine	Carboxylic acids and derivatives	5	Increased abundance	3
174.992	3.19	~	~	~	0	Decreased abundance	4
178.03	6.87	C6H10O4S	3,3'-Thiobispropanoic acid	Carboxylic acids and derivatives	1	Increased abundance	3
180.117	13.71	C11H16O2	Jasmolone	Organic compounds	>5	Increased abundance	3
182.047	6.62	~	~	~	0	Decreased abundance	4
182.059	9.4	C9H10O4	Hydroxyphenyllactic acid	Tyrosine metabolism	>5	Decreased abundance	3
182.061	9.41	~	~	~	0	Decreased abundance	4
183.054	7.93	C8H9NO4	4-Pyridoxic acid	Vitamin B6 metabolism	1	Increased abundance	3
183.056	10.12	~	~	~	0	Decreased abundance	4
183.093	11.51	~	~	~	0	Increased abundance	4
188.109	12.72	~	~	~	0	Increased abundance	4
189.007	4.23	C6H7NO4S	Lanthionine ketimine	Carboxylic acids and derivatives	2	Decreased abundance	3
189.014	3.72	~	~	~	0	Decreased abundance	4
190.046	4.81	C7H10O6	3-Dehydroquinate	Phenylalanine, tyrosine and tryptophan biosynthesis	3	Increased abundance	3
190.051	4.76	~	~	~	1	Increased abundance	4
192.013	7.59	~	~	~	0	Decreased abundance	4
192.027	3.05	C6H8O7	Citric acid	Citrate cycle (TCA cycle)	>5	Decreased abundance	1
192.062	1.94	~	~	~	2	Decreased abundance	4
195.057	11.06	~	~	~	0	Decreased abundance	4
195.058	8.86	~	~	~	0	Decreased abundance	4
196.064	8.32	~	~	~	0	Decreased abundance	4
198.076	2.96	C7H10N4O3	5-Acetylamino-6-amino-3-methyluracil	Caffeine metabolism	2	Decreased abundance	3
198.093	12.3	C11H10N4	2-Amino-3-methylimidazo[4,5-f]quinoline	Organic compounds	2	Decreased abundance	3
199.125	13.57	~	~	~	0	Increased abundance	4
202.124	11.18	~	~	~	0	Increased abundance	4
204.007	13.41	C7H8O5S	O-methoxycatechol-O-sulphate	Organic compounds	1	Decreased abundance	3
204.139	12.81	~	~	~	0	Increased abundance	4
205.078	12.65	~	~	~	0	Decreased abundance	4
205.99	7.55	C6H6O6S	Pyrogallol-1-O-sulphate	Organic compounds	3	Increased abundance	3
207.052	10.02	C10H9NO4	4-(2-Aminophenyl)-2,4-dioxobutanoic acid	Tryptophan metabolism	2	Increased abundance	3
208.009	8.65	~	~	~	1	Increased abundance	4
210.069	7.19	~	~	~	0	Decreased abundance	4
210.071	2.06	C7H14O7	Sedoheptulose	Organic compounds	4	Decreased abundance	3
210.079	9.1	~	~	~	0	Decreased abundance	4
212.072	8.7	~	~	~	0	Increased abundance	4
213.03	7.64	~	~	~	0	Increased abundance	4
216.112	6.75	~	~	~	4	Decreased abundance	4
217.045	5.8	~	~	~	0	Increased abundance	4
218.054	1.73	~	~	~	1	Increased abundance	4
218.119	11.39	~	~	~	0	Increased abundance	4
219.056	6.56	C11H9NO4	8-Methoxykynurenate	Organic compounds	2	Increased abundance	3
220	9.09	~	~	~	0	Increased abundance	4
220.006	8.54	~	~	~	0	Increased abundance	4
220.009	9.17	~	~	~	0	Increased abundance	4
220.051	1.73	C7H12N2O4S	N-Acetyl-S-(N-methylcarbamoyl)cysteine	Carboxylic acids and derivatives	1	Increased abundance	3
220.063	8.78	~	~	~	0	Decreased abundance	4
221.071	7.51	~	~	~	2	Increased abundance	4
221.109	14.37	~	~	~	0	Increased abundance	4
221.984	7.58	~	~	~	0	Increased abundance	4
223.051	10.99	C10H9NO5	4-(2-Amino-3-hydroxyphenyl)-2,4-dioxobutanoic acid	Tryptophan metabolism	3	Decreased abundance	3
223.124	14.95	~	~	~	0	Increased abundance	4
223.996	5.11	~	~	~	0	Increased abundance	4
224.002	5.57	~	~	~	0	Increased abundance	4
224.108	13.72	C12H16O4	Vanillin 1,2-butylene glycol acetal	Benzenoids	>5	Increased abundance	3
228.14	15.88	~	~	~	0	Decreased abundance	4
230.148	15.19	~	~	~	0	Decreased abundance	4
230.154	15.2	~	~	~	2	Decreased abundance	4
231.114	10.2	C10H17NO5	Isovalerylglutamic acid	Carboxylic acids and derivatives	2	Increased abundance	3
232	11.52	~	~	~	0	Decreased abundance	4
232.005	10.41	~	~	~	2	Decreased abundance	4
232.005	12.34	~	~	~	1	Decreased abundance	4
234.017	12.3	~	~	~	1	Increased abundance	4
234.022	9.71	~	~	~	1	Decreased abundance	4
242.115	12.5	~	~	~	0	Increased abundance	4
243.023	9.71	~	~	~	0	Increased abundance	4
244.005	11.42	~	~	~	0	Increased abundance	4
244.01	12.12	~	~	~	0	Increased abundance	4
244.135	12.96	~	~	~	1	Increased abundance	4
244.147	11.16	~	~	~	0	Increased abundance	4
246.054	14.94	C14H14S2	Dibenzyl disulfide	Benzenoids	3	Increased abundance	3
246.118	8.5	~	~	~	>5	Increased abundance	4
249.073	9.41	~	~	~	0	Increased abundance	4
254.132	7.91	C17H18O2	Isoeugenyl benzyl ether	Benzenoids	4	Increased abundance	3
258.163	12.21	C17H22O2	Linalyl benzoate	Lipids and lipid-like molecules	>5	Increased abundance	3
260	11.8	~	~	~	2	Increased abundance	4
260.128	11.05	~	~	~	1	Increased abundance	4
262.013	10.89	C9H10O7S	Homovanillic acid sulfate	Organic compounds	5	Decreased abundance	3
262.02	11.39	~	~	~	1	Decreased abundance	4
262.02	10.49	~	~	~	1	Decreased abundance	4
262.098	10.38	C13H14N2O4	L-cis-Cyclo(aspartylphenylalanyl)	Carboxylic acids and derivatives	4	Increased abundance	3
268.134	13.6	C14H20O5	3-carboxy-4-methyl-5-pentyl-2-furanpropanoic acid	Lipids and lipid-like molecules	2	Increased abundance	3
270.079	9.97	~	~	~	0	Increased abundance	4
274.015	12.19	C10H10O7S	Ferulic acid 4-sulfate	Phenylpropanoids and polyketides	2	Increased abundance	3
274.015	15.5	~	~	~	2	Decreased abundance	4
274.18	12.78	C14H26O5	3-Hydroxytetradecanedioic acid	Lipids and lipid-like molecules	1	Increased abundance	3
277.067	7.5	~	~	~	0	Increased abundance	4
280.146	12.8	~	~	~	4	Increased abundance	4
284.034	14.93	~	~	~	4	Decreased abundance	4
288.035	12.82	C11H12O7S	5'-(3',4'-Dihydroxyphenyl)-gamma-valerolactone sulfate	Organic compounds	1	Decreased abundance	3
288.09	7.52	~	~	~	0	Decreased abundance	4
289.992	3.3	~	~	~	0	Decreased abundance	4
290.052	11.18	~	~	~	1	Decreased abundance	4
294.118	9.56	C14H18N2O5	Glutamylphenylalanine	Phenylalanine and derivatives	>5	Increased abundance	3
296.143	10.81	~	~	~	5	Increased abundance	4
301.078	9.98	~	~	~	0	Decreased abundance	4
301.085	8.36	~	~	~	0	Decreased abundance	4
304.088	8.18	C11H16N2O8	N-Acetylaspartylglutamic acid	Carboxylic acids and derivatives	1	Increased abundance	3
306.04	10.79	C14H10O8	2-(3,4-Dihydroxybenzoyloxy)-4,6-dihydroxybenzoate	Phenylpropanoids and polyketides	3	Decreased abundance	3
306.047	10.75	~	~	~	0	Decreased abundance	4
306.166	14.38	C14H26O7	1-(beta-D-Glucopyranosyloxy)-3-octanone	Lipids and lipid-like molecules	2	Increased abundance	3
309.101	1.88	~	~	~	2	Increased abundance	4
314.071	9.7	C10H20O7P2	Geranyl-PP	Terpenoid backbone biosynthesis	2	Decreased abundance	3
314.1	7.98	C14H18O8	Vanilloside	Organic compounds	>5	Increased abundance	3
314.102	12.22	~	~	~	>5	Decreased abundance	4
314.108	12.24	~	~	~	0	Decreased abundance	4
316.094	1.82	~	~	~	>5	Decreased abundance	4
318.066	7.45	C18H10N2O4	Melanin	Organic compounds	1	Increased abundance	3
318.112	1.76	~	~	~	1	Increased abundance	4
320.063	11.46	~	~	~	0	Decreased abundance	4
320.073	5.55	~	~	~	0	Increased abundance	4
320.078	6.26	~	~	~	0	Increased abundance	4
322.057	7.11	C10H15N2O8P	5-Thymidylic acid	Pyrimidine metabolism	1	Increased abundance	3
328.098	1.92	C12H16N4O7	7-Hydroxy-6-methyl-8-ribityl lumazine	Riboflavin metabolism	>5	Decreased abundance	3
329.158	9.47	C19H23NO4	(S)-Reticuline	Isoquinolines and derivatives	2	Increased abundance	3
331.043	10.73	~	~	~	0	Decreased abundance	4
332.125	13.21	C18H20O6	3,3'-Dihydroxy-4',5,7-trimethoxyflavan	Phenylpropanoids and polyketides	>5	Increased abundance	3
332.184	15.16	C16H28O7	Neomenthol-glucuronide	Lipids and lipid-like molecules	>5	Decreased abundance	3
337.086	10.1	~	~	~	0	Increased abundance	4
339.102	9.14	C14H17N3O7	Vulgaxanthin I	Carboxylic acids and derivatives	3	Increased abundance	3
340.118	13.93	C16H20O8	trans-isoeugenol-O-glucuronide	Organic compounds	3	Increased abundance	3
340.124	13	~	~	~	0	Increased abundance	4
343.024	3.23	~	~	~	0	Decreased abundance	4
344.152	14.18	~	~	~	3	Increased abundance	4
346.163	12.72	C16H26O8	Glucosyl 6-hydroxy-2,6-dimethyl-2E,7-octadienoate	Organic compounds	4	Decreased abundance	3
355.098	9	~	~	~	0	Increased abundance	4
360.142	11.52	~	~	~	5	Increased abundance	4
360.148	10.66	~	~	~	0	Decreased abundance	4
362.154	13.04	~	~	~	0	Increased abundance	4
368.109	11.08	C17H20O9	3-O-Feruloylquinic acid	Organic compounds	3	Decreased abundance	3
368.111	11.09	~	~	~	3	Decreased abundance	4
370.134	12.99	~	~	~	0	Increased abundance	4
373.127	13.29	~	~	~	0	Decreased abundance	4
378.154	10.66	~	~	~	0	Increased abundance	4
382.058	6.21	~	~	~	0	Increased abundance	4
384.172	12.32	~	~	~	0	Increased abundance	4
386.197	12.57	C19H30O8	Corchoionol C 9-glucoside	Lipids and lipid-like molecules	3	Increased abundance	3
388.175	12.95	C18H28O9	beta-D-Glucopyranosyl-11-hydroxyjasmonic acid	Lipids and lipid-like molecules	3	Increased abundance	3
390.196	15.38	~	~	~	0	Increased abundance	4
392.111	12.47	~	~	~	1	Decreased abundance	4
396.221	15.87	~	~	~	0	Increased abundance	4
398.122	10.74	C18H22O10	Taraxacoside	Organic compounds	>5	Increased abundance	3
408.036	9.17	~	~	~	0	Decreased abundance	4
408.06	11.79	~	~	~	0	Decreased abundance	4
412.215	13.11	C21H32O8	Abscisic alcohol 11-glucoside	Organic compounds	2	Increased abundance	3
412.219	16.54	C25H32O5	Austalide K	Phenylpropanoids and polyketides	1	Increased abundance	3
415.174	7.65	~	~	~	0	Decreased abundance	4
425.058	8.28	~	~	~	0	Decreased abundance	4
426.195	13.32	C21H30O9	11,13-Dihydrotaraxinic acid glucosyl est	Organic compounds	1	Increased abundance	3
430.183	14.89	C20H30O10	Phenethyl rutinoside	Organic compounds	1	Increased abundance	3
430.213	14.71	~	~	~	0	Increased abundance	4
436.234	14.35	~	~	~	0	Increased abundance	4
438.093	11.53	C17H19N4O8P	Riboflavin cyclic-4',5'-phosphate	Organic compounds	1	Decreased abundance	3
438.126	12.87	~	~	~	0	Decreased abundance	4
440.089	2.07	~	~	~	1	Increased abundance	4
442.18	14.47	~	~	~	1	Increased abundance	4
442.216	15.76	~	~	~	0	Increased abundance	4
446.107	7.94	~	~	~	0	Increased abundance	4
447.301	15.61	~	~	~	0	Increased abundance	4
450.217	11.91	~	~	~	0	Increased abundance	4
450.27	17.07	~	~	~	0	Increased abundance	4
453.21	13.13	~	~	~	0	Decreased abundance	4
454.181	12.09	~	~	~	0	Decreased abundance	4
456.232	15.3	C23H37O7P	1-Lyso-2-arachidonoyl-phosphatidate	Lipids and lipid-like molecules	1	Increased abundance	3
459.027	11.69	~	~	~	0	Increased abundance	4
462.249	15.06	C22H38O10	Neryl rhamnosyl-glucoside	Lipids and lipid-like molecules	2	Increased abundance	3
464.248	15.06	~	~	~	0	Increased abundance	4
465.315	13.62	C26H43NO6	Glycocholic acid	Primary bile acid biosynthesis	3	Increased abundance	3
468.141	6.52	~	~	~	1	Decreased abundance	4
474.162	12.97	~	~	~	3	Decreased abundance	4
477.125	10.96	~	~	~	0	Increased abundance	4
479.145	12.16	~	~	~	0	Decreased abundance	4
480.161	7.72	C24H29ClO8	Melledonal C	Lipids and lipid-like molecules	1	Increased abundance	3
483.269	15.61	~	~	~	0	Increased abundance	4
484.195	14.22	C30H28O6	Thamnosin	Phenylpropanoids and polyketides	1	Decreased abundance	3
486.24	17.07	~	~	~	0	Increased abundance	4
487.182	6.5	~	~	~	0	Increased abundance	4
490.286	15.59	C28H42O7	Macrocarpal I	Lipids and lipid-like molecules	1	Increased abundance	3
492.289	15.89	~	~	~	0	Increased abundance	4
494.258	15.79	C26H38O9	7,11-Bisdeacetylvaltrate 7-(3-methylpentanoate) 11-(3-hydroxy-3-methylbutanoate)	Lipids and lipid-like molecules	1	Decreased abundance	3
494.286	15.82	C27H42O8	(3b,4b,11b,14b)-11-Ethoxy-3,4-epoxy-14-hydroxy-12-cyathen-15-al 14-xyloside	Lipids and lipid-like molecules	1	Decreased abundance	3
495.15	6.36	~	~	~	0	Increased abundance	4
496.23	12.49	C25H36O10	Glaucarubin	Lipids and lipid-like molecules	1	Decreased abundance	3
496.241	14.81	~	~	~	0	Decreased abundance	4
504.212	13.17	~	~	~	1	Decreased abundance	4
506.267	13.95	C24H42O11	(3b,9R)-5-Megastigmene-3,9-diol 9-[apiosyl-(1->6)-glucoside]	Lipids and lipid-like molecules	1	Increased abundance	3
507.126	6.35	~	~	~	0	Decreased abundance	4
510.253	15.19	~	~	~	0	Increased abundance	4
510.278	13.32	~	~	~	0	Decreased abundance	4
512.257	13.56	~	~	~	0	Decreased abundance	4
512.272	13.6	C30H40O7	3,7,11,15,23-Pentaoxolanost-8-en-26-oic acid	Lipids and lipid-like molecules	4	Decreased abundance	3
526.25	11.93	C30H38O8	Ganosporeric acid A	Organic compounds	3	Decreased abundance	3
528.232	13.91	~	~	~	0	Increased abundance	4
533.325	14.25	~	~	~	0	Increased abundance	4
536.19	6.15	~	~	~	3	Increased abundance	4
553.1	12.05	~	~	~	0	Decreased abundance	4
558.169	8.15	~	~	~	1	Increased abundance	4
573.146	11.81	C20H28N7O9PS	Biotinyl-5'-AMP	Biotin metabolism	1	Decreased abundance	3
581.231	11.18	~	~	~	0	Increased abundance	4
583.133	11.95	~	~	~	0	Decreased abundance	4
589.135	11.82	~	~	~	0	Increased abundance	4
590.177	10.64	~	~	~	0	Decreased abundance	4
592.264	12.57	~	~	~	0	Increased abundance	4
614.379	14.74	~	~	~	0	Increased abundance	4
616.331	12.67	~	~	~	0	Increased abundance	4
620.227	10.55	~	~	~	0	Increased abundance	4
623.336	14.24	~	~	~	0	Increased abundance	4
625.345	14.99	C32H51NO11	Glycochenodeoxycholic acid 3-glucuronide	Bile acids	1	Increased abundance	3
625.357	15.01	~	~	~	0	Increased abundance	4
626.184	11.67	C35H30O11	Kuwanon L	Phenylpropanoids and polyketides	3	Decreased abundance	3
640.248	10.46	~	~	~	0	Decreased abundance	4
641.329	14.02	~	~	~	0	Increased abundance	4
693.246	11.82	~	~	~	0	Increased abundance	4
730.289	13.57	~	~	~	0	Decreased abundance	4
812.406	15.28	~	~	~	0	Increased abundance	4
874.362	8.34	~	~	~	0	Increased abundance	4

## Sheet: ELD vs MONO-Pos
Urine MF biosignature lists for ELD versus MONO for positive-ionization mode. The experimentally obtained mass of each MF was used to search against the Metlin database and the Human Metabolome Database (HMDB). The predicted chemical structures had to match to the MF mass within 15 ppm. MFs could have matches to multiple chemical structures within the same classes of chemicals or to structures of…
Mass	Retention time (min)	Compound predicted formula	Predicted metabolite	Chemical class*	Number of alternate chemical structures ± 15 ppm	Abundance change of ELD from MONO	Level of identification
73.0352	3.1	~	~	~	0	Decreased abundance	4
73.0521	1.8	C3H7NO	3-Aminopropionaldehyde	beta-Alanine metabolism	3	Decreased abundance	3
75.0143	1.7	~	~	~	0	Increased abundance	4
78.0163	3.3	~	~	~	0	Increased abundance	4
78.028	7.2	~	~	~	0	Increased abundance	4
82.06	11.7	~	~	~	0	Decreased abundance	4
85.0345	3.2	~	~	~	0	Decreased abundance	4
93.0386	6.7	~	~	~	0	Decreased abundance	4
95.0181	2.9	~	~	~	0	Decreased abundance	4
98.0768	3.2	~	~	~	0	Increased abundance	4
103.043	2.8	~	~	~	0	Decreased abundance	4
107.053	2.8	~	~	~	0	Decreased abundance	4
109.032	5.6	~	~	~	0	Decreased abundance	4
109.037	2.8	~	~	~	0	Decreased abundance	4
109.043	2.8	~	~	~	0	Decreased abundance	4
113.081	8.8	~	~	~	0	Increased abundance	4
117.058	2.3	~	~	~	2	Increased abundance	4
118.021	11.2	~	~	~	0	Decreased abundance	4
123.022	8.7	~	~	~	0	Increased abundance	4
125.027	3.8	~	~	~	0	Decreased abundance	4
126.046	6.8	~	~	~	0	Decreased abundance	4
126.046	10.7	~	~	~	0	Decreased abundance	4
126.083	13.6	~	~	~	0	Increased abundance	4
128.061	12.3	C10H8	Naphthalene	Benzenoids	1	Decreased abundance	3
129.091	2.9	~	~	~	0	Increased abundance	4
129.094	5.8	~	~	~	0	Decreased abundance	4
130.042	5.9	~	~	~	0	Decreased abundance	4
131.036	3.4	~	~	~	0	Decreased abundance	4
131.067	1.9	~	~	~	0	Increased abundance	4
131.072	1.8	~	~	~	2	Increased abundance	4
131.084	2.7	~	~	~	0	Increased abundance	4
133.017	1.9	~	~	~	0	Decreased abundance	4
134.027	9.4	~	~	~	0	Decreased abundance	4
134.071	7	C4H10N2O3	L-Canaline	Carboxylic acids and derivatives	1	Increased abundance	3
134.072	7.6	C9H10O	Indan-1-ol	Arachidonic acid metabolism	>5	Increased abundance	3
134.088	12.6	~	~	~	0	Decreased abundance	4
135.047	4.6	~	~	~	0	Increased abundance	4
136.017	7.5	~	~	~	0	Increased abundance	4
136.032	2.9	~	~	~	0	Decreased abundance	4
136.066	11.4	C7H8N2O	N-Methylnicotinamide	Pyridines and derivatives	>5	Decreased abundance	3
136.103	13.5	~	~	~	0	Decreased abundance	4
137.037	10.1	~	~	~	0	Decreased abundance	4
137.037	7.9	~	~	~	0	Decreased abundance	4
137.062	6.5	~	~	~	0	Decreased abundance	4
138.046	7.1	~	~	~	0	Decreased abundance	4
138.093	7.6	~	~	~	1	Increased abundance	4
139.006	3.5	~	~	~	0	Decreased abundance	4
139.042	5.9	~	~	~	0	Decreased abundance	4
139.053	5.5	~	~	~	0	Increased abundance	4
140.061	11	~	~	~	1	Decreased abundance	4
140.097	11.7	~	~	~	0	Decreased abundance	4
141.057	9.2	~	~	~	0	Decreased abundance	4
141.058	5.9	~	~	~	0	Increased abundance	4
141.058	2.9	~	~	~	0	Decreased abundance	4
142.041	8.7	~	~	~	0	Increased abundance	4
142.089	2.2	~	~	~	0	Increased abundance	4
144.056	7.4	C10H8O	2-Naphthol	Metabolism of xenobiotics by cytochrome P450	5	Increased abundance	3
144.101	8.2	~	~	~	0	Increased abundance	4
145.032	10.1	~	~	~	0	Increased abundance	4
145.052	6.3	C9H7NO	1H-Indole-3-carboxaldehyde	Indoles and derivatives	1	Increased abundance	3
145.062	2.6	~	~	~	0	Increased abundance	4
145.069	2	~	~	~	0	Increased abundance	4
145.08	2	~	~	~	0	Increased abundance	4
145.087	1.8	C5H11N3O2	4-Guanidinobutanoic acid	Arginine and proline metabolism	1	Increased abundance	3
145.088	2.9	~	~	~	1	Increased abundance	4
146.048	10.5	~	~	~	0	Increased abundance	4
146.083	2.9	~	~	~	>5	Decreased abundance	4
148.028	6.8	~	~	~	0	Decreased abundance	4
148.03	11.9	~	~	~	0	Decreased abundance	4
148.05	5	C4H8N2O4	Hydroxylated lecithin	Carboxylic acids and derivatives	>5	Decreased abundance	3
148.051	2	~	~	~	>5	Decreased abundance	4
148.053	8.5	C9H8O2	trans-Cinnamic acid	Phenylalanine metabolism	>5	Increased abundance	3
150.007	1.3	~	~	~	0	Decreased abundance	4
150.082	9.5	~	~	~	0	Increased abundance	4
150.092	7.4	~	~	~	0	Increased abundance	4
151.041	8.2	~	~	~	0	Increased abundance	4
151.073	3.1	~	~	~	0	Increased abundance	4
151.076	6.4	~	~	~	0	Decreased abundance	4
152.036	8.2	~	~	~	0	Increased abundance	4
152.061	12.3	~	~	~	0	Decreased abundance	4
152.097	12.3	C8H12N2O	2-Methoxy-(3 or 5 or 6)-isopropylpyrazine	Ethers	4	Decreased abundance	3
153.068	7.2	~	~	~	0	Decreased abundance	4
154.051	2.8	~	~	~	0	Decreased abundance	4
154.077	11.4	~	~	~	2	Decreased abundance	4
154.112	13.5	~	~	~	0	Decreased abundance	4
155.056	1.7	~	~	~	0	Decreased abundance	4
155.062	1.7	~	~	~	0	Decreased abundance	4
155.072	10.7	~	~	~	1	Decreased abundance	4
155.108	5	~	~	~	0	Increased abundance	4
156.032	1.8	~	~	~	0	Decreased abundance	4
156.055	7.1	C6H8N2O3	4-Imidazolone-5-propionic acid	Histidine metabolism	5	Decreased abundance	3
156.092	11.4	C12H12	2,6-Dimethyl-naphtalene	Naphthalenes	2	Increased abundance	3
157.017	3	~	~	~	0	Decreased abundance	4
157.051	5.3	~	~	~	0	Decreased abundance	4
157.088	9	~	~	~	0	Increased abundance	4
158.036	2.1	~	~	~	0	Increased abundance	4
159.031	2.7	~	~	~	0	Increased abundance	4
159.031	7.3	~	~	~	0	Increased abundance	4
159.067	7.5	C10H9NO	Indoleacetaldehyde	Tryptophan metabolism	1	Increased abundance	3
159.067	2.9	~	~	~	1	Decreased abundance	4
159.067	9.4	C10H9NO	Indoleacetaldehyde	Indoles and derivatives	1	Decreased abundance	3
159.068	5.9	~	~	~	1	Decreased abundance	4
161.03	6	C5H7NO5	N-Formyl-L-aspartate	Histidine metabolism	3	Increased abundance	3
161.047	6.3	C9H7NO2	2-Indolecarboxylic acid or 4,6-Dihydroxyquinoline if you don’t find pathway for the first on	Indoles and derivatives	5	Increased abundance	3
161.073	6.4	~	~	~	0	Decreased abundance	4
161.077	1.8	~	~	~	0	Increased abundance	4
161.078	2.9	~	~	~	0	Decreased abundance	4
161.084	1.7	C10H11NO	Tryptophanol	Tryptophan metabolism	5	Increased abundance	3
162.021	9.4	~	~	~	0	Increased abundance	4
162.046	12.3	C5H10N2O2S	Methomyl	Carboximidic acids and derivatives	2	Decreased abundance	3
163.045	5.3	~	~	~	2	Decreased abundance	4
163.91	1.6	~	~	~	0	Decreased abundance	4
164.026	9.2	~	~	~	0	Increased abundance	4
164.047	6.4	C9H8O3	Phenylpyruvic acid	Phenylalanine metabolism	>5	Decreased abundance	3
164.061	9.8	~	~	~	5	Increased abundance	4
164.063	12.5	~	~	~	5	Increased abundance	4
165.056	6.8	~	~	~	0	Decreased abundance	4
165.067	5.8	C6H7N5O	3-Methylguanine	Imidazopyrimidines	4	Decreased abundance	3
165.984	1.3	~	~	~	0	Increased abundance	4
166.027	7.1	C8H6O4	Benzoquinoneacetic acid	Organooxygen compounds	4	Decreased abundance	3
166.076	11.2	~	~	~	2	Decreased abundance	4
167.058	5.6	C8H9NO3	Pyridoxal	Vitamin B6 metabolism	5	Decreased abundance	3
168.057	11.3	~	~	~	1	Increased abundance	4
168.064	8.9	~	~	~	0	Increased abundance	4
168.089	11.3	~	~	~	1	Decreased abundance	4
168.092	5.7	C8H12N2O2	Pyridoxamine	Vitamin B6 metabolism	4	Increased abundance	3
168.101	6.2	~	~	~	0	Increased abundance	4
168.103	2.1	~	~	~	0	Increased abundance	4
169.031	8.4	~	~	~	0	Increased abundance	4
169.065	1.7	~	~	~	0	Decreased abundance	4
170.037	8.2	~	~	~	0	Increased abundance	4
170.108	15.3	C13H14	1,6,7-Trimethylnaphthalene	Naphthalenes	4	Decreased abundance	3
170.12	2.8	~	~	~	0	Increased abundance	4
171.031	2.6	~	~	~	0	Increased abundance	4
171.067	11	~	~	~	0	Increased abundance	4
171.068	6.6	~	~	~	0	Decreased abundance	4
172.099	2.8	~	~	~	1	Increased abundance	4
172.109	3.2	C9H16O3	4-Hydroperoxy-2-nonenal	Organooxygen compounds	>5	Decreased abundance	3
173.025	9.6	~	~	~	0	Decreased abundance	4
173.082	11.1	C6H11N3O3	2-Oxoarginine	D-Arginine and D-ornithine metabolism	3	Decreased abundance	4
173.084	8.8	~	~	~	2	Decreased abundance	4
173.119	6.2	C7H15N3O2	apo-[3-methylcrotonoyl-CoA:carbon-dioxide ligase (ADP-forming)]	Carboxylic acids and derivatives	1	Increased abundance	3
174.049	9.3	~	~	~	0	Increased abundance	4
174.059	10.4	~	~	~	0	Decreased abundance	4
174.116	12.1	~	~	~	3	Decreased abundance	4
174.117	9.8	~	~	~	3	Increased abundance	4
175.041	6.8	~	~	~	0	Decreased abundance	4
175.068	2	~	~	~	0	Decreased abundance	4
176.01	2.4	~	~	~	0	Increased abundance	4
176.02	2.2	~	~	~	0	Decreased abundance	4
176.024	11.1	~	~	~	0	Increased abundance	4
176.048	7.2	C10H8O3	10-hydroxy-2,8-decadiene-4,6-diynoic acid	Fatty Acyls	>5	Increased abundance	3
176.057	2.7	C4H8N4O4	Allantoic acid	Purine metabolism	1	Decreased abundance	3
176.078	13.2	~	~	~	4	Increased abundance	4
177.056	6.7	~	~	~	0	Increased abundance	4
177.104	8.1	~	~	~	0	Increased abundance	4
178.057	7.3	~	~	~	0	Increased abundance	4
178.087	9.2	C8H18S2	Dibutyl disulfide	Dialkyldisulfides	3	Increased abundance	3
179.106	6.4	~	~	~	0	Increased abundance	4
180.024	2.8	~	~	~	0	Increased abundance	4
180.057	12.3	~	~	~	2	Increased abundance	4
181.052	4.1	~	~	~	0	Decreased abundance	4
181.073	2.1	~	~	~	>5	Increased abundance	4
182.036	9.1	~	~	~	0	Increased abundance	4
182.07	10.8	~	~	~	0	Increased abundance	4
182.073	12.1	C13H10O	Benzophenone	Benzophenones	4	Decreased abundance	3
184.05	10.2	~	~	~	0	Increased abundance	4
184.052	8.6	~	~	~	0	Increased abundance	4
184.063	5.7	~	~	~	0	Increased abundance	4
184.087	11.2	~	~	~	0	Decreased abundance	4
184.096	10.2	~	~	~	0	Increased abundance	4
185.083	4.8	~	~	~	3	Increased abundance	4
185.085	11.2	C12H11NO	4-Hydroxydiphenylamine	Phenols and derivatives	2	Increased abundance	3
185.118	8.5	~	~	~	0	Decreased abundance	4
187.041	9.6	~	~	~	0	Increased abundance	4
187.042	8.4	~	~	~	0	Decreased abundance	4
187.096	3.2	~	~	~	0	Decreased abundance	4
188.01	1.7	~	~	~	0	Increased abundance	4
189.076	6.8	C6H11N3O4	Glycylglycylglycine	Peptides	3	Decreased abundance	3
189.09	2.9	~	~	~	0	Increased abundance	4
189.114	8.8	~	~	~	0	Decreased abundance	4
190.076	12.2	C10H10N2O2	6-hydroxy-1h-indole-3-acetamide	Indoles and derivatives	1	Increased abundance	3
190.108	4.2	C6H14N4O3	N-(o)-Hydroxyarginine	Arginine and proline metabolism	5	Increased abundance	3
190.11	12.4	C11H14N2O	5-Methoxytryptamine	Tryptamines and derivatives	3	Decreased abundance	3
191.04	9.6	~	~	~	0	Decreased abundance	4
191.108	10.2	C10H13N3O	4-Hydroxydebrisoquine	Organoheterocyclic compounds	2	Decreased abundance	3
192.005	2.3	~	~	~	0	Increased abundance	4
192.041	1.9	~	~	~	0	Decreased abundance	4
192.993	1.7	~	~	~	0	Decreased abundance	4
193.006	1.7	~	~	~	2	Decreased abundance	4
193.035	2.4	C9H7NO4	L-dopachrome	Tyrosine metabolism	3	Increased abundance	3
193.052	10.6	~	~	~	0	Increased abundance	4
193.16	10.4	~	~	~	0	Increased abundance	4
194.038	10.6	~	~	~	0	Increased abundance	4
194.047	8.4	~	~	~	1	Increased abundance	4
194.075	13	C9H8NO4	Dopachrome o-semiquinone	Indoles and derivatives	5	Decreased abundance	3
194.086	3.2	~	~	~	0	Increased abundance	4
194.098	12.9	~	~	~	0	Decreased abundance	4
194.104	2.1	~	~	~	1	Increased abundance	4
194.104	8	~	~	~	1	Increased abundance	4
194.107	14	~	~	~	1	Decreased abundance	4
195.068	5.9	~	~	~	1	Increased abundance	4
195.964	1.3	~	~	~	0	Decreased abundance	4
196.027	8.7	~	~	~	0	Decreased abundance	4
196.037	8.3	C9H8O5	4-Hydroxy-benzenepropanedioate	Benzenoids	2	Increased abundance	3
196.052	10.7	~	~	~	0	Increased abundance	4
196.086	11	~	~	~	3	Decreased abundance	4
196.098	9.7	~	~	~	0	Increased abundance	4
197.048	2	~	~	~	0	Decreased abundance	4
197.083	12.6	~	~	~	2	Increased abundance	4
198.053	3	C9H10O5	3-(3,4-Dihydroxyphenyl)lactic acid	Tyrosine metabolism	>5	Increased abundance	3
198.078	7	C7H10N4O3	5-acetylamino-6-amino-3-methyluracil	Caffeine metabolism	4	Increased abundance	3
199.039	1.7	~	~	~	0	Decreased abundance	4
199.062	6.5	C7H9N3O4	(S)-Isowillardiine	Carboxylic acids and derivatives	1	Increased abundance	3
199.063	9.2	~	~	~	0	Decreased abundance	4
199.073	3.9	~	~	~	0	Increased abundance	4
199.077	9.9	~	~	~	0	Increased abundance	4
199.099	13.6	C8H13N3O3	gamma-Glutamyl-beta-aminopropiononitrile	Cyanoamino acid metabolism	1	Decreased abundance	3
200.059	7.9	~	~	~	0	Increased abundance	4
200.092	8	C12H12N2O	Harmalol	Organic compounds	1	Increased abundance	3
200.093	3	~	~	~	1	Increased abundance	4
201.024	9.1	~	~	~	0	Decreased abundance	4
201.041	6.6	~	~	~	0	Increased abundance	4
202.089	8.1	~	~	~	0	Decreased abundance	4
202.098	11.2	C13H14O2	6-Acetyl-2,2-dimethyl-2H-1-benzopyran	Benzopyrans	>5	Decreased abundance	3
202.099	12.3	C13H14O2	6-acetyl-2,2-dimethyl-2H-1-benzopyran	Benzopyrans	2	Decreased abundance	3
202.108	4.1	~	~	~	2	Decreased abundance	4
203.057	1.9	~	~	~	1	Increased abundance	4
203.058	6.6	C11H9NO3	Indolepyruvate	Indoles and derivatives	1	Decreased abundance	3
203.068	5.9	~	~	~	2	Decreased abundance	4
203.078	6.8	~	~	~	1	Increased abundance	4
204.068	8.4	~	~	~	1	Decreased abundance	4
204.113	12.8	C13H16O2	alpha,alpha-Dimethylanisalacetone	Phenylpropanoids and polyketides	>5	Decreased abundance	3
204.982	3.5	~	~	~	0	Decreased abundance	4
205.015	9.3	~	~	~	0	Decreased abundance	4
205.0365^	5	~	~	~	3	Decreased abundance	3
205.044	12.6	~	~	~	0	Increased abundance	4
205.109	12.7	~	~	~	1	Decreased abundance	4
206.108	11.6	~	~	~	0	Decreased abundance	4
207.013	7.2	~	~	~	0	Increased abundance	4
208.052	10.6	~	~	~	2	Decreased abundance	4
208.097	7.9	~	~	~	2	Decreased abundance	4
209.031	2.5	~	~	~	0	Increased abundance	4
209.12	7.2	~	~	~	0	Increased abundance	4
210.041	7.2	~	~	~	0	Decreased abundance	4
210.048	9.1	~	~	~	0	Decreased abundance	4
210.104	11.5	C15H14O	1,3-Diphenylpropan-2-one	Benzene and substituted derivatives	3	Increased abundance	3
210.124	1.6	~	~	~	>5	Decreased abundance	4
210.138	11.6	~	~	~	1	Increased abundance	4
211.063	10.6	C13H9NO2	Mukonal	Indoles and derivatives	1	Increased abundance	3
212.047	12.1	C13H8O3	Urolithin B	Phenylpropanoids and polyketides	3	Increased abundance	3
212.065	7.2	~	~	~	0	Increased abundance	4
212.126	13.2	~	~	~	0	Increased abundance	4
214.013	1.9	~	~	~	0	Decreased abundance	4
214.026	1.9	C5H11O7P	Deoxyribose 5-phosphate	Pentose phosphate pathway	5	Decreased abundance	3
214.061	11.5	C13H10O3	3-phenoxybenzoic acid	Benzene and substituted derivatives	3	Increased abundance	3
214.064	9.4	C13H10O3	4'-Hydroxy-2-biphenylcarboxylic acid	Benzene and substituted derivatives	4	Decreased abundance	3
214.072	7.8	~	~	~	0	Increased abundance	4
215.13	14.3	~	~	~	0	Decreased abundance	4
216.116	2.8	~	~	~	1	Increased abundance	4
216.122	2.8	C8H16N4O3	N-a-Acetyl-L-arginine	Carboxylic acids and derivatives	1	Increased abundance	3
216.126	2.4	~	~	~	2	Increased abundance	4
217.051	5.7	~	~	~	0	Increased abundance	4
217.065	6.3	~	~	~	0	Increased abundance	4
217.155	6.9	~	~	~	0	Decreased abundance	4
218.069	2	~	~	~	1	Decreased abundance	4
218.084	10.5	~	~	~	0	Decreased abundance	4
219.034	6.7	~	~	~	0	Increased abundance	4
219.052	5.6	C11H9NO4	8-Methoxykynurenate	Tryptophan metabolism	3	Increased abundance	3
219.099	9.4	~	~	~	0	Decreased abundance	4
219.89	1.5	~	~	~	0	Increased abundance	4
220.014	1.7	~	~	~	0	Increased abundance	4
220.061	7.2	~	~	~	1	Increased abundance	4
220.062	5.7	C8H12O7	3-Hydroxy-3-carboxymethyl-adipic acid	Carboxylic acids and derivatives	1	Increased abundance	3
221.048	11	~	~	~	0	Increased abundance	4
221.05	7.5	~	~	~	0	Increased abundance	4
221.05	5.6	~	~	~	0	Increased abundance	4
221.055	9.9	~	~	~	0	Increased abundance	4
221.066	1.9	~	~	~	2	Decreased abundance	4
221.076	11.4	~	~	~	0	Increased abundance	4
221.082	8	~	~	~	0	Increased abundance	4
221.083	10.8	~	~	~	0	Increased abundance	4
221.12	8.7	~	~	~	0	Decreased abundance	4
222.036	8.8	~	~	~	1	Increased abundance	4
222.061	4.4	~	~	~	0	Decreased abundance	4
223.062	9.3	~	~	~	1	Decreased abundance	4
223.098	14.9	~	~	~	0	Increased abundance	4
223.098	8.2	~	~	~	0	Increased abundance	4
224.048	9.9	~	~	~	0	Decreased abundance	4
224.153	15.4	~	~	~	0	Decreased abundance	4
225.099	3.2	~	~	~	1	Decreased abundance	4
225.929	1.5	~	~	~	0	Decreased abundance	4
226.048	5.3	C10H10O6	Prephenate	Phenylalanine, tyrosine and tryptophan biosynthesis	4	Decreased abundance	3
226.08	1.8	~	~	~	0	Decreased abundance	4
226.099	12.7	C10H14N2O4	Porphobilinogen	Porphyrin and chlorophyll metabolism	3	Increased abundance	3
226.107	3.9	C9H14N4O3	Carnosine	Histidine metabolism	4	Increased abundance	3
226.146	2.8	~	~	~	0	Decreased abundance	4
226.146	5.3	~	~	~	0	Increased abundance	4
226.169	15.5	C17H22	(8E,15E)-1,8,15-Heptadecatriene-11,13-diyne	Organic compounds	1	Decreased abundance	3
227.973	1.7	~	~	~	1	Increased abundance	4
228.02	11.3	~	~	~	0	Increased abundance	4
228.038	1.2	C6H13O7P	Mevalonic acid-5P	Terpenoid backbone biosynthesis	1	Increased abundance	3
228.089	8.5	~	~	~	0	Decreased abundance	4
228.119	2.1	~	~	~	1	Decreased abundance	4
229.109	6.1	~	~	~	2	Increased abundance	4
229.145	15.4	C15H19NO	2,4-undecadiene-8,10-diynoic acid isobutylamide	Fatty Acyls	3	Decreased abundance	3
230.039	7.6	~	~	~	0	Increased abundance	4
230.052	6.8	~	~	~	1	Increased abundance	4
230.114	3	~	~	~	1	Decreased abundance	4
230.129	15.1	~	~	~	>5	Increased abundance	4
230.138	2	~	~	~	0	Increased abundance	4
230.177	3.4	~	~	~	0	Increased abundance	4
231.089	10.2	~	~	~	0	Increased abundance	4
231.172	8.3	~	~	~	0	Increased abundance	4
232.09	13.6	C17H12O	1-Methoxypyrene	Organic compounds	1	Increased abundance	3
233.066	7.4	~	~	~	1	Increased abundance	4
233.087	12.6	~	~	~	0	Increased abundance	4
233.101	2.9	~	~	~	>5	Decreased abundance	4
234.062	2	~	~	~	0	Decreased abundance	4
234.092	10.2	C13H14O4	Artemidiol	Isocoumarins and derivatives	>5	Increased abundance	3
234.104	13.2	~	~	~	4	Decreased abundance	4
234.137	11.6	~	~	~	1	Decreased abundance	4
235.049	2.4	~	~	~	0	Decreased abundance	4
235.064	6.8	~	~	~	2	Increased abundance	4
235.119	2.2	~	~	~	1	Increased abundance	4
236.057	4.8	~	~	~	0	Decreased abundance	4
236.087	12.3	~	~	~	0	Decreased abundance	4
236.131	2.8	~	~	~	0	Increased abundance	4
237.045	5.4	~	~	~	0	Decreased abundance	4
237.077	8.5	~	~	~	0	Increased abundance	4
237.078	12.1	~	~	~	0	Decreased abundance	4
237.124	4.9	~	~	~	0	Increased abundance	4
238.051	1.7	~	~	~	>5	Increased abundance	4
238.109	12.8	~	~	~	0	Decreased abundance	4
238.119	8.5	C13H18O4	2,2,4,4,-Tetramethyl-6-(1-oxopropyl)-1,3,5-cyclohexanetrione	Lipids and lipid-like molecules	2	Increased abundance	3
239.006	6.1	~	~	~	0	Increased abundance	4
239.052	10.4	~	~	~	0	Increased abundance	4
239.094	11.6	~	~	~	1	Increased abundance	4
240.028	5.8	~	~	~	0	Increased abundance	4
240.075	1.8	C10H12N2O5	(±)-2-(1-methylpropyl)-4,6-dinitrophenol	Phenols	1	Decreased abundance	3
240.078	13.3	C15H12O3	2',5'-Dihydroxychalcone	Phenylpropanoids and polyketides	5	Decreased abundance	3
240.087	7.3	~	~	~	1	Increased abundance	4
241.003	5.6	C9H7NO5S	Indole-3-carboxilic acid-O-sulphate	Indoles and derivatives	1	Increased abundance	3
241.025	9	~	~	~	0	Increased abundance	4
241.036	9.4	~	~	~	0	Decreased abundance	4
241.036	5	~	~	~	0	Increased abundance	4
241.899	1.5	~	~	~	0	Decreased abundance	4
242.104	10.7	~	~	~	5	Decreased abundance	4
242.116	2.8	~	~	~	0	Increased abundance	4
242.983	2.2	~	~	~	0	Increased abundance	4
243.052	1.9	~	~	~	0	Decreased abundance	4
243.064	7.9	~	~	~	0	Increased abundance	4
243.064	3.3	~	~	~	0	Decreased abundance	4
243.1	7.5	~	~	~	2	Increased abundance	4
244.062	10.1	~	~	~	1	Decreased abundance	4
244.062	10.3	~	~	~	0	Decreased abundance	4
244.13	6	C12H20O5	Polyethylene, oxidized	Fatty Acyls	1	Decreased abundance	3
244.156	2	~	~	~	0	Increased abundance	4
246.08	12.2	~	~	~	0	Increased abundance	4
246.108	1.8	~	~	~	0	Decreased abundance	4
247.048	5.4	~	~	~	0	Decreased abundance	4
247.083	2	~	~	~	2	Decreased abundance	4
247.087	3	~	~	~	0	Decreased abundance	4
247.12	3.8	~	~	~	4	Increased abundance	4
248.026	8.6	~	~	~	0	Decreased abundance	4
248.106	1.8	~	~	~	4	Decreased abundance	4
248.123	1.8	~	~	~	4	Decreased abundance	4
249.009	3.6	~	~	~	0	Decreased abundance	4
249.081	10.7	~	~	~	4	Increased abundance	4
249.083	8.2	C10H19NO2S2	S-Acetyldihydrolipoamide-E	Glycolysis or Gluconeogenesis	2	Decreased abundance	3
249.097	8.3	~	~	~	0	Decreased abundance	4
250.057	4.9	~	~	~	0	Decreased abundance	4
250.098	12.5	~	~	~	2	Decreased abundance	4
250.106	10.7	~	~	~	1	Increased abundance	4
250.152	8.9	~	~	~	0	Decreased abundance	4
251.045	9.4	~	~	~	0	Increased abundance	4
251.058	10.6	~	~	~	0	Increased abundance	4
251.105	8.2	C10H13N5O3	Deoxyadenosine	Purine metabolism	3	Decreased abundance	3
252.099	8.7	C13H16O5	1-(2,4,6-Trimethoxyphenyl)-1,3-butanedione	Benzene and substituted derivatives	3	Decreased abundance	3
252.125	1.9	~	~	~	2	Increased abundance	4
252.161	11.8	~	~	~	0	Decreased abundance	4
252.163	13.8	~	~	~	0	Decreased abundance	4
253.074	10.2	~	~	~	0	Increased abundance	4
253.082	11.2	C9H11N5O4	Neopterin	Organic compounds	5	Decreased abundance	3
253.094	1.8	~	~	~	2	Increased abundance	4
253.123	6	~	~	~	0	Increased abundance	4
254.045	6.2	~	~	~	2	Increased abundance	4
254.15	8.9	~	~	~	0	Increased abundance	4
254.181	15.8	~	~	~	0	Decreased abundance	4
254.218	8.3	~	~	~	0	Decreased abundance	4
255.049	7.8	~	~	~	1	Decreased abundance	4
255.066	8.9	~	~	~	0	Increased abundance	4
255.107	8.9	~	~	~	0	Increased abundance	4
255.115	12.8	~	~	~	0	Decreased abundance	4
255.867	1.6	~	~	~	0	Increased abundance	4
256.084	6.3	C11H14NO6	Nicotinate D-ribonucleoside	Nicotinate and nicotinamide metabolism	1	Decreased abundance	3
256.13	4	C13H20O5	1-Methoxy-1-(2,4,5-trimethoxyphenyl)-2-propanol	Organic compounds	3	Increased abundance	3
256.144	13.7	~	~	~	1	Decreased abundance	4
256.156	9.2	C16H20N2O	(-)-Fumigaclavine B	Organic compounds	1	Decreased abundance	3
256.166	11.7	C14H24O4	Monomenthyl succinate	Lipids and lipid-like molecules	2	Decreased abundance	3
256.2	17.1	~	~	~	0	Decreased abundance	4
257.08	2.9	~	~	~	0	Decreased abundance	4
258.075	4.4	~	~	~	2	Decreased abundance	4
258.081	9.3	~	~	~	2	Increased abundance	4
258.131	12.5	~	~	~	0	Decreased abundance	4
258.154	13.8	~	~	~	0	Decreased abundance	4
258.17	1.9	~	~	~	0	Decreased abundance	4
259.029	5.9	~	~	~	0	Increased abundance	4
260.061	8.6	~	~	~	0	Decreased abundance	4
260.106	11	C15H16O4	Citrusal	Phenylpropanoids and polyketides	>5	Decreased abundance	3
260.118	13.6	~	~	~	0	Decreased abundance	4
260.149	5.5	~	~	~	3	Decreased abundance	4
260.149	11	~	~	~	3	Increased abundance	4
260.149	2.1	~	~	~	3	Decreased abundance	4
261.101	10.7	~	~	~	0	Increased abundance	4
262.041	3.8	C9H14N2O3S2	N-acetyl-S-(N-allylthiocarbamoyl)-L-cysteine	Carboxylic acids and derivatives	1	Increased abundance	3
262.065	3	~	~	~	0	Decreased abundance	4
262.074	10.2	C11H10N4O4	Carbadox	Quinoxalines	1	Decreased abundance	3
262.074	7.5	C11H10N4O4	Carbadox	Organoheterocyclic compounds	1	Increased abundance	3
264.072	2.5	~	~	~	0	Decreased abundance	4
265.039	5.5	~	~	~	0	Decreased abundance	4
265.046	7	~	~	~	0	Decreased abundance	4
266.093	12.7	~	~	~	2	Decreased abundance	4
268.029	7.1	~	~	~	0	Decreased abundance	4
268.059	6.2	C8H16N2O4S2	DL-Homocystine	Cysteine and methionine metabolism	2	Decreased abundance	3
268.093	10.3	~	~	~	3	Increased abundance	4
268.104	4.5	~	~	~	2	Increased abundance	4
268.193	14.6	~	~	~	0	Decreased abundance	4
269.09	1.8	~	~	~	0	Increased abundance	4
269.124	6.4	~	~	~	0	Decreased abundance	4
269.124	8.7	~	~	~	0	Decreased abundance	4
270.045	7.2	~	~	~	0	Decreased abundance	4
270.212	14.8	~	~	~	0	Decreased abundance	4
271.028	9.4	~	~	~	0	Increased abundance	4
272.055	3.7	C11H12O8	Fukiic acid	Phenylpropanoids and polyketides	1	Decreased abundance	3
272.124	6.5	~	~	~	1	Decreased abundance	4
272.14	14.7	~	~	~	1	Decreased abundance	4
272.19	15.3	~	~	~	0	Decreased abundance	4
273.072	4.5	~	~	~	0	Decreased abundance	4
273.114	15.2	~	~	~	0	Increased abundance	4
274.047	1.9	~	~	~	3	Decreased abundance	4
274.077	10.7	~	~	~	1	Decreased abundance	4
274.08	8.7	~	~	~	1	Decreased abundance	4
274.242	15.4	~	~	~	0	Decreased abundance	4
274.988	8.9	~	~	~	0	Increased abundance	4
275.098	10.1	C12H13N5O3	Ethenodeoxyadenosine	Organic compounds	2	Decreased abundance	3
275.13	15.8	C14H17N3O3	Alanyltryptophan	Tryptophan metabolism	3	Increased abundance	3
275.184	15.1	~	~	~	0	Decreased abundance	4
275.194	8.2	~	~	~	0	Decreased abundance	4
275.199	2.8	~	~	~	0	Increased abundance	4
276.055	5.8	~	~	~	0	Decreased abundance	4
276.065	2.9	~	~	~	1	Increased abundance	4
276.101	6	C15H16O5	10-acetoxytoxol	Benzene and substituted derivatives	5	Decreased abundance	3
276.109	7.3	C9H16N4O6	5-amino-6-ribitylamino uracil	Riboflavin metabolism	1	Decreased abundance	3
276.112	13.6	~	~	~	0	Decreased abundance	4
276.157	11.8	~	~	~	1	Decreased abundance	4
277.076	12.1	~	~	~	0	Decreased abundance	4
277.088	10.4	~	~	~	2	Increased abundance	4
277.095	2.2	~	~	~	0	Decreased abundance	4
277.144	14.4	~	~	~	2	Decreased abundance	4
278.105	10.8	~	~	~	0	Increased abundance	4
278.125	8.7	C14H18N2O4	N1-(alpha-D-ribosyl)-5,6-dimethyl-benzimidazole	Riboflavin metabolism	5	Decreased abundance	3
279.057	2.9	~	~	~	0	Decreased abundance	4
279.099	10.8	~	~	~	0	Decreased abundance	4
279.109	2.9	~	~	~	1	Increased abundance	4
279.13	11	~	~	~	>5	Decreased abundance	4
280.073	9.2	C17H12O4	3-hydroxy-2-(4-methylbenzoyl)-4h-1-benzopyran-4-one	Organooxygen compounds	4	Decreased abundance	3
280.084	8.6	~	~	~	0	Increased abundance	4
280.119	2	~	~	~	0	Increased abundance	4
280.12	12.8	~	~	~	0	Increased abundance	4
280.122	8.4	~	~	~	0	Increased abundance	4
280.149	15.8	~	~	~	1	Increased abundance	4
281.977	11.1	~	~	~	0	Decreased abundance	4
282.044	7.3	~	~	~	0	Increased abundance	4
282.075	7	~	~	~	0	Decreased abundance	4
282.117	1.8	~	~	~	0	Decreased abundance	4
282.137	6.9	~	~	~	0	Decreased abundance	4
282.146	9.3	C15H22O5	Pisumic acid	Lipids and lipid-like molecules	>5	Decreased abundance	3
283.033	9	~	~	~	0	Increased abundance	4
283.066	10.7	~	~	~	0	Increased abundance	4
283.068	5.6	~	~	~	0	Decreased abundance	4
283.073	6.2	~	~	~	0	Decreased abundance	4
283.101	8.9	~	~	~	3	Increased abundance	4
283.104	1.9	~	~	~	3	Decreased abundance	4
283.105	5.6	C11H15N4O5	7-Methylinosine	Nucleosides, nucleotides, and analogues	3	Decreased abundance	3
283.109	6.5	~	~	~	1	Decreased abundance	4
283.156	8.6	~	~	~	0	Decreased abundance	4
284.184	15.1	C13H24N4O3	Melanostatin	Carboxylic acids and derivatives	1	Decreased abundance	3
284.199	2.3	~	~	~	0	Decreased abundance	4
285.045	8.3	~	~	~	0	Increased abundance	4
285.074	7.4	~	~	~	0	Decreased abundance	4
285.079	2	~	~	~	0	Increased abundance	4
285.089	8.3	~	~	~	0	Decreased abundance	4
285.11	2.9	~	~	~	0	Decreased abundance	4
285.172	11.9	~	~	~	0	Decreased abundance	4
286.131	9.1	~	~	~	0	Decreased abundance	4
286.131	10.8	~	~	~	0	Increased abundance	4
287.027	7.4	~	~	~	0	Decreased abundance	4
287.043	4.4	~	~	~	0	Increased abundance	4
287.132	15.8	~	~	~	0	Increased abundance	4
287.133	13.6	~	~	~	0	Decreased abundance	4
287.187	12.6	~	~	~	1	Increased abundance	4
288.026	4.8	C7H13O10P	Sedoheptulose 7-phosphate(2-)	Organic compounds	2	Increased abundance	3
288.11	10.4	~	~	~	1	Increased abundance	4
288.111	10.6	~	~	~	2	Increased abundance	4
288.14	13.1	C17H20O4	4'-Methoxymucidin	Organic compounds	3	Increased abundance	3
288.147	2	~	~	~	2	Increased abundance	4
288.151	16.3	~	~	~	4	Increased abundance	4
289.016	8.2	~	~	~	0	Decreased abundance	4
289.073	14.2	~	~	~	0	Increased abundance	4
289.105	6.3	C9H15N5O6	2-Amino-4-oxo-6-(1',2',3'-trihydroxypropyl)-diquinoid-7,8-dihydroxypterin	Organic compounds	1	Increased abundance	3
289.111	13.4	~	~	~	0	Decreased abundance	4
289.149	11.3	~	~	~	2	Decreased abundance	4
289.177	8.2	~	~	~	0	Increased abundance	4
289.238	14.4	~	~	~	0	Increased abundance	4
290.042	6.4	C7H15O10P	D-Sedoheptulose 7-phosphate	D-Sedoheptulose 7-phosphate	2	Increased abundance	3
290.072	7.2	~	~	~	0	Increased abundance	4
290.104	15.8	C12H18O8	Osmundalin	Carbohydrates and carbohydrate conjugates	2	Increased abundance	3
291.129	13.3	~	~	~	2	Decreased abundance	4
291.161	16.3	~	~	~	0	Increased abundance	4
291.162	13.2	~	~	~	0	Decreased abundance	4
292.033	10.5	~	~	~	0	Increased abundance	4
292.035	1.9	~	~	~	0	Increased abundance	4
292.084	9.1	~	~	~	0	Decreased abundance	4
292.116	3.9	~	~	~	1	Increased abundance	4
292.133	8.4	C16H20O5	11,12-Dimethoxydihydrokawain	Phenylpropanoids and polyketides	4	Decreased abundance	3
292.252	15.4	~	~	~	0	Increased abundance	4
293.036	11.4	~	~	~	0	Increased abundance	4
293.113	10.8	C11H19NO8	4-Hydroxyproline galactoside	Lipids and lipid-like molecules	>5	Increased abundance	3
293.141	16.2	C19H19NO2	Koenimbine	Organic compounds	>5	Increased abundance	3
294.087	10.1	C18H14O4	3-methoxy-2-(4-methylbenzoyl)-4h-1-benzopyran-4-one	Benzopyrans	4	Decreased abundance	3
294.135	12.9	C12H22O8	Ethyl (S)-3-hydroxybutyrate glucoside	Lipids and lipid-like molecules	3	Decreased abundance	3
294.168	12.9	~	~	~	0	Decreased abundance	4
295.13	2.9	~	~	~	0	Increased abundance	4
296.027	1.9	~	~	~	0	Increased abundance	4
296.116	11.3	~	~	~	2	Increased abundance	4
296.12	12.9	~	~	~	2	Decreased abundance	4
296.126	9.5	C15H20O6	Cyclocalopin C1	Organoheterocyclic compounds	5	Decreased abundance	3
297.155	13.6	~	~	~	0	Decreased abundance	4
297.172	15.3	C16H27NO2S	2-(4-Methyl-5-thiazolyl)ethyl decanoate	Organoheterocyclic compounds	1	Increased abundance	3
298.043	3.7	C16H10O6	3,8-Dihydroxy-1-methylanthraquinone-2-carboxylic acid	Anthracene carboxylic acids and derivatives	>5	Increased abundance	3
298.087	6.9	C17H14O5	4',5-Dihydroxy-7-methoxy-6-methylflavone	Phenylpropanoids and polyketides	3	Decreased abundance	3
298.14	11.9	~	~	~	2	Decreased abundance	4
298.184	14.8	C13H24N5O3	Diphthamide	Carboxylic acids and derivatives	1	Decreased abundance	3
299.028	6.4	~	~	~	0	Increased abundance	4
299.031	2.1	~	~	~	0	Increased abundance	4
299.038	6.4	~	~	~	0	Increased abundance	4
299.047	6.1	~	~	~	0	Increased abundance	4
299.078	5.5	C9H18NO8P	D-4'-Phosphopantothenate	Pantothenate and CoA biosynthesis	5	Increased abundance	3
299.16	12.3	~	~	~	0	Decreased abundance	4
299.17	9.3	C13H23N4O4	2-(3-carboxy-3-(trimethylammonio)propyl)-L-histidine	Histidine and derivatives	2	Decreased abundance	3
299.188	12.6	~	~	~	0	Increased abundance	4
299.197	6.6	~	~	~	0	Decreased abundance	4
300.062	10.7	C16H12O6	Tectorigenin	Phenylpropanoids and polyketides	>5	Increased abundance	3
300.11	6.3	~	~	~	0	Decreased abundance	4
300.111	9.4	~	~	~	0	Decreased abundance	4
300.154	8.9	~	~	~	0	Decreased abundance	4
301.058	3.2	C8H16NO9P	N-acetyl-alpha-D-galactosamine 1-phosphate	Galactose metabolism	>5	Increased abundance	3
301.058	8.3	C8H16NO9P	N-Acetyl-D-Glucosamine 6-Phosphate	Amino sugar and nucleotide sugar metabolism	>5	Increased abundance	3
301.058	6.8	~	~	~	>5	Increased abundance	4
301.07	4.4	~	~	~	0	Decreased abundance	4
301.078	6.8	~	~	~	0	Increased abundance	4
301.095	11.5	C16H15NO5	Citrusinine I	Organic compounds	3	Increased abundance	3
301.204	12.9	~	~	~	0	Increased abundance	4
301.209	8.2	~	~	~	0	Decreased abundance	4
302.042	7.3	C15H10O7	Tricetin	Phenylpropanoids and polyketides	>5	Increased abundance	3
302.09	2.8	~	~	~	3	Increased abundance	4
302.127	12.6	~	~	~	0	Decreased abundance	4
302.13	10.6	~	~	~	0	Increased abundance	4
302.166	15.1	~	~	~	4	Decreased abundance	4
303.02	10.1	~	~	~	0	Decreased abundance	4
303.046	7.3	~	~	~	0	Increased abundance	4
303.073	7.2	~	~	~	0	Increased abundance	4
303.174	2.9	~	~	~	0	Increased abundance	4
303.183	11.1	~	~	~	0	Increased abundance	4
304.058	8.2	~	~	~	1	Increased abundance	4
304.068	4.4	~	~	~	1	Decreased abundance	4
304.096	6.2	C16H16O6	4'-o-methyl-(-)-epicatechin	Phenylpropanoids and polyketides	>5	Decreased abundance	3
304.103	8.2	~	~	~	3	Increased abundance	4
304.141	13	~	~	~	0	Decreased abundance	4
304.154	13.5	~	~	~	0	Decreased abundance	4
305.018	9	~	~	~	0	Increased abundance	4
305.035	11.1	~	~	~	0	Decreased abundance	4
305.062	8.2	~	~	~	0	Increased abundance	4
305.065	3	~	~	~	1	Decreased abundance	4
305.088	7.6	C15H15NO6	Ascorbigen	Organoheterocyclic compounds	1	Increased abundance	3
305.108	14.1	~	~	~	1	Decreased abundance	4
305.112	1.8	~	~	~	0	Increased abundance	4
305.137	5.7	~	~	~	3	Decreased abundance	4
306.157	13.2	~	~	~	0	Decreased abundance	4
306.173	14.4	~	~	~	1	Decreased abundance	4
307.12	6.3	~	~	~	2	Increased abundance	4
307.153	12.2	~	~	~	0	Increased abundance	4
308.122	13.6	~	~	~	1	Increased abundance	4
308.132	9.1	~	~	~	0	Decreased abundance	4
309.004	2.1	~	~	~	0	Increased abundance	4
309.047	9	~	~	~	0	Increased abundance	4
309.064	8.7	~	~	~	0	Decreased abundance	4
309.171	12.1	C20H23NO2	Atherosperminine	Organic compounds	4	Increased abundance	3
309.889	1.5	~	~	~	0	Decreased abundance	4
310.041	9.6	~	~	~	0	Decreased abundance	4
310.041	11.6	~	~	~	0	Decreased abundance	4
310.046	7.5	~	~	~	2	Increased abundance	4
310.095	7.4	~	~	~	0	Increased abundance	4
310.115	6.8	~	~	~	1	Decreased abundance	4
310.131	11.7	~	~	~	0	Decreased abundance	4
310.133	13.8	~	~	~	0	Decreased abundance	4
311.084	5.4	~	~	~	2	Increased abundance	4
311.137	9.1	~	~	~	1	Decreased abundance	4
312	1.9	~	~	~	0	Increased abundance	4
312.057	9.7	~	~	~	0	Decreased abundance	4
312.12	7.6	C15H20O7	Nivalenol	Organic compounds	3	Decreased abundance	3
312.136	6.5	~	~	~	4	Increased abundance	4
312.147	2.9	~	~	~	2	Increased abundance	4
312.147	4.5	~	~	~	2	Increased abundance	4
313.063	5.7	C8H16N3O8P	5'-phosphoribosyl-a-N-formylglycineamidine	Purine metabolism	2	Increased abundance	3
313.114	13.7	C14H19NO7	Tyramine glucuronide	Organic compounds	1	Decreased abundance	3
313.153	9.5	~	~	~	0	Decreased abundance	4
314.101	11.8	C14H18O8	Vanilloside	Organooxygen compounds	>5	Increased abundance	3
314.105	14.9	~	~	~	0	Decreased abundance	4
314.11	13.5	C14H14N6O3	7,8-Dihydropteroic acid	Folate biosynthesis	1	Decreased abundance	3
314.111	1.9	~	~	~	>5	Increased abundance	4
315.049	3.1	~	~	~	0	Increased abundance	4
315.051	1.8	~	~	~	0	Increased abundance	4
315.06	7.2	~	~	~	0	Increased abundance	4
315.072	2.8	~	~	~	2	Increased abundance	4
316.139	7.5	~	~	~	0	Decreased abundance	4
317.074	9.8	~	~	~	0	Decreased abundance	4
317.13	7.8	C17H19NO5	Piplartine	Phenylpropanoids and polyketides	1	Increased abundance	3
317.145	14.1	~	~	~	0	Decreased abundance	4
317.18	12.4	~	~	~	0	Decreased abundance	4
318.037	7.5	~	~	~	2	Increased abundance	4
318.038	4.5	~	~	~	2	Increased abundance	4
318.109	9.5	C17H18O6	4',7-Di-O-methylcatechin	Phenylpropanoids and polyketides	1	Decreased abundance	3
318.139	13	~	~	~	0	Decreased abundance	4
318.142	6.7	~	~	~	4	Increased abundance	4
319.072	3.2	C8H18NO10P	N-Gluconyl ethanolamine phosphate	Organic phosphoric acids and derivatives	1	Increased abundance	3
319.072	7.7	~	~	~	0	Increased abundance	4
319.085	7.9	~	~	~	0	Increased abundance	4
319.126	9.6	~	~	~	0	Decreased abundance	4
319.231	17.4	~	~	~	0	Increased abundance	4
320.053	6.2	~	~	~	1	Increased abundance	4
320.085	9.1	C16H16O7	4-p-Coumaroyl-1,5-quinolactone	Phenylpropanoids and polyketides	3	Decreased abundance	3
320.1	9.3	~	~	~	1	Decreased abundance	4
320.116	12.5	~	~	~	0	Decreased abundance	4
320.175	14.8	~	~	~	0	Decreased abundance	4
320.209	15.5	~	~	~	0	Decreased abundance	4
321.048	4.6	~	~	~	0	Decreased abundance	4
321.074	6.4	C11H15NO10	Beta-citryl-L-glutamic acid	Carboxylic acids and derivatives	1	Increased abundance	3
321.09	7.8	C9H15N5O8	2-Amino-4-oxo-4-alpha-hydroxy-6-(erythro-1',2',3'-trihydroxypropyl)-5,6,7,8-tetrahydroxypterin	Organic compounds	1	Increased abundance	3
321.103	7.9	C13H23NO4S2	S-Glutaryldihydrolipoamide	Lysine degradation	3	Increased abundance	3
321.105	10.6	~	~	~	1	Decreased abundance	4
321.114	10.6	~	~	~	0	Decreased abundance	4
321.121	12.1	~	~	~	1	Increased abundance	4
321.172	16.2	~	~	~	0	Increased abundance	4
321.209	17.1	~	~	~	0	Increased abundance	4
322.051	4.5	~	~	~	1	Decreased abundance	4
322.103	9.4	~	~	~	0	Decreased abundance	4
322.178	13.2	~	~	~	1	Increased abundance	4
323.073	6.7	~	~	~	0	Decreased abundance	4
323.079	10.9	~	~	~	0	Increased abundance	4
323.12	6.9	~	~	~	4	Decreased abundance	4
323.12	1.8	~	~	~	4	Increased abundance	4
323.172	14.4	~	~	~	0	Decreased abundance	4
323.245	16.8	~	~	~	0	Increased abundance	4
323.989	13.9	~	~	~	0	Increased abundance	4
324.042	14.1	C18H12O6	Grevilline A	Organic compounds	1	Increased abundance	3
324.063	8.4	~	~	~	0	Increased abundance	4
324.084	4.4	~	~	~	1	Decreased abundance	4
325.059	8.7	~	~	~	0	Decreased abundance	4
325.12	7	C19H19NO4	Palaudine	Organic compounds	>5	Decreased abundance	3
325.13	8.6	~	~	~	4	Decreased abundance	4
325.133	12.7	C19H19NO4	Palaudine	Organoheterocyclic compounds	>5	Decreased abundance	3
325.167	11.5	~	~	~	0	Decreased abundance	4
326.02	9.6	~	~	~	0	Decreased abundance	4
326.173	9.9	~	~	~	0	Decreased abundance	4
327.074	6.8	~	~	~	0	Decreased abundance	4
327.074	9.6	~	~	~	0	Increased abundance	4
327.156	8.9	C18H21N3O3	N1-(2-Methoxy-4-methylbenzyl)-N2-(2-(pyridin-2-yl) ethyl)oxalamide	Carboxylic acids and derivatives	2	Decreased abundance	3
328.129	14.7	~	~	~	1	Decreased abundance	4
328.184	13.6	~	~	~	0	Decreased abundance	4
329.119	6.6	~	~	~	0	Decreased abundance	4
329.123	8.4	~	~	~	1	Increased abundance	4
329.234	15	~	~	~	0	Decreased abundance	4
329.241	11.1	~	~	~	0	Decreased abundance	4
330.145	13.7	C19H22O5	Hericenone A	Lipids and lipid-like molecules	>5	Decreased abundance	3
331.016	10.7	~	~	~	0	Increased abundance	4
331.072	9.7	C10H14N5O6P	Deoxyadenosine monophosphate	Purine metabolism	1	Increased abundance	3
331.072	5.7	~	~	~	1	Increased abundance	4
331.149	8.3	~	~	~	0	Decreased abundance	4
331.152	8.95	~	~	~	1	Increased abundance	4
331.179	10.5	~	~	~	1	Increased abundance	4
331.195	8.9	C23H25NO	(+)-Mahanimbicine	Indoles and derivatives	>5	Increased abundance	3
331.771	1.6	~	~	~	0	Increased abundance	4
332.094	6.3	~	~	~	5	Decreased abundance	4
332.111	11.6	C14H20O9	Leonuriside A	Organic compounds	1	Increased abundance	3
332.173	14.7	~	~	~	0	Decreased abundance	4
333.062	6.1	~	~	~	0	Increased abundance	4
333.083	6.9	~	~	~	0	Increased abundance	4
333.121	10.3	~	~	~	0	Decreased abundance	4
333.132	6.6	~	~	~	0	Increased abundance	4
333.141	15.5	~	~	~	0	Decreased abundance	4
333.157	7.5	~	~	~	0	Decreased abundance	4
333.176	12.9	~	~	~	0	Decreased abundance	4
333.191	8	~	~	~	0	Decreased abundance	4
334.082	9.5	~	~	~	0	Decreased abundance	4
334.133	11.4	~	~	~	0	Increased abundance	4
334.135	14.7	C14H26N2O3S2	Lipoyllysine	Organic compounds	1	Increased abundance	3
335.021	8.9	~	~	~	0	Increased abundance	4
335.065	6.4	C9H14N5O7P	Dihydroneopterin phosphate	Folate biosynthesis	2	Increased abundance	3
335.085	8.9	~	~	~	0	Decreased abundance	4
336.031	8.6	~	~	~	0	Increased abundance	4
336.048	4.7	~	~	~	2	Increased abundance	4
336.147	10.5	~	~	~	1	Decreased abundance	4
337.06	8.8	C11H16NO9P	Nicotinic acid mononucleotide	Nicotinate and nicotinamide metabolism	1	Increased abundance	3
337.109	2.8	~	~	~	0	Decreased abundance	4
338.043	9.5	~	~	~	0	Decreased abundance	4
338.054	7.8	C10H15N2O9P	Imidazoleacetic acid ribotide	Histidine metabolism	2	Increased abundance	3
338.065	6.4	C9H15N4O8P	Aicar	Histidine metabolism	3	Increased abundance	3
338.091	6.3	~	~	~	0	Increased abundance	4
338.104	9.2	C16H18O8	3-O-p-Coumaroylquinic acid	Organic compounds	3	Decreased abundance	3
339.074	9.6	~	~	~	0	Decreased abundance	4
339.074	7.5	~	~	~	0	Increased abundance	4
339.132	1.9	~	~	~	1	Decreased abundance	4
339.908	1.5	~	~	~	0	Decreased abundance	4
339.999	7.3	C6H14O12P2	Fructose 1,6-bisphosphate	Galactose metabolism	>5	Increased abundance	3
340.073	2.3	~	~	~	0	Decreased abundance	4
340.152	10.1	~	~	~	3	Decreased abundance	4
341.09	5.9	~	~	~	0	Decreased abundance	4
341.12	1.9	~	~	~	0	Increased abundance	4
341.149	2	~	~	~	3	Decreased abundance	4
341.183	9.5	~	~	~	0	Decreased abundance	4
341.187	15.3	~	~	~	0	Decreased abundance	4
341.271	17	~	~	~	0	Decreased abundance	4
342.016	7.1	~	~	~	0	Increased abundance	4
342.108	13.9	C19H18O6	Zapotin	Phenylpropanoids and polyketides	>5	Increased abundance	3
343.068	2.8	~	~	~	0	Increased abundance	4
343.108	12.3	C15H21NO6S	Niazinin A	Organic compounds	4	Increased abundance	3
343.126	2.8	~	~	~	1	Increased abundance	4
343.143	11.3	~	~	~	1	Increased abundance	4
343.162	15	~	~	~	0	Decreased abundance	4
343.199	14.1	~	~	~	0	Increased abundance	4
343.2	9.9	~	~	~	0	Decreased abundance	4
343.214	11.3	C21H29NO3	Piperolein B	Organic compounds	2	Decreased abundance	3
344.04	2.7	~	~	~	4	Decreased abundance	4
344.127	11.2	C19H20O6	Dehydrocyanaropicrin	Lipids and lipid-like molecules	3	Increased abundance	3
344.158	6.4	C20H24O5	2-(4-Allyl-2-methoxyphenoxy)-1-(4-hydroxy-3-methoxyphenyl)-1-propanol	Organic compounds	>5	Decreased abundance	3
344.161	13.3	~	~	~	>5	Increased abundance	4
344.222	2.8	~	~	~	1	Decreased abundance	4
344.241	12.4	~	~	~	>5	Decreased abundance	4
345.214	11.8	~	~	~	0	Decreased abundance	4
345.216	2	~	~	~	0	Decreased abundance	4
345.229	11.7	~	~	~	0	Decreased abundance	4
346.063	10.4	~	~	~	0	Decreased abundance	4
346.1	3.8	~	~	~	0	Decreased abundance	4
346.127	5.9	C15H22O9	Aucubin	Organic compounds	>5	Increased abundance	3
346.16	15.5	C16H26O8	(1S,3R,4R)-8,10-dihydroxyfenchone 10-O-b-D-glucoside	Lipids and lipid-like molecules	4	Decreased abundance	3
346.164	5.5	C16H26O8	Glucosyl 6-hydroxy-2,6-dimethyl-2E,7-octadienoate	Organic compounds	4	Increased abundance	3
346.185	8.8	~	~	~	0	Decreased abundance	4
347.1	8.3	~	~	~	0	Decreased abundance	4
347.101	6.4	~	~	~	0	Increased abundance	4
347.103	9	~	~	~	0	Increased abundance	4
347.188	16.2	~	~	~	4	Decreased abundance	4
348.059	5.4	~	~	~	0	Increased abundance	4
348.074	6.6	~	~	~	0	Decreased abundance	4
348.155	9.9	C19H24O6	Gibberellin A58	Lipids and lipid-like molecules	>5	Decreased abundance	3
348.177	4.3	~	~	~	>5	Increased abundance	4
348.178	4.4	~	~	~	>5	Increased abundance	4
349.158	8.2	~	~	~	0	Increased abundance	4
349.182	10.8	C18H30NaO3S	4-Dodecylbenzenesulfonic acid Na salt	Benzenesulfonic acids and derivatives	2	Decreased abundance	3
349.202	16.1	~	~	~	3	Decreased abundance	4
349.205	13.5	C18H27N3O4	Coutaric acid	Carboxylic acids and derivatives	3	Decreased abundance	3
350.026	3.7	~	~	~	0	Decreased abundance	4
350.051	9.9	~	~	~	0	Increased abundance	4
350.104	6.8	C17H18O8	4-feruloyl-1,5-quinolactone	Cinnamic acids and derivatives	2	Decreased abundance	3
350.126	12	~	~	~	3	Increased abundance	4
351.064	8.6	~	~	~	0	Decreased abundance	4
351.147	13.7	~	~	~	0	Increased abundance	4
351.231	14.4	~	~	~	0	Decreased abundance	4
353.116	9.2	~	~	~	2	Increased abundance	4
353.134	9.3	~	~	~	0	Increased abundance	4
353.191	11.7	~	~	~	0	Decreased abundance	4
354.096	2.9	~	~	~	>5	Decreased abundance	4
354.133	10.3	~	~	~	2	Decreased abundance	4
354.138	8	~	~	~	0	Decreased abundance	4
355.108	8.4	~	~	~	0	Increased abundance	4
355.108	6.2	~	~	~	0	Increased abundance	4
355.163	10.3	C14H30NO7P	LysoPC(6:0)	Glycerophospholipid metabolism	1	Decreased abundance	3
355.178	12.8	~	~	~	0	Decreased abundance	4
355.214	12.5	C22H29NO3	Pipercide	Benzodioxoles	1	Decreased abundance	3
355.881	1.5	~	~	~	0	Decreased abundance	4
356.076	7.6	C9H17N4O9P	5-amino-6-(5'-phosphoribitylamino)uracil	Riboflavin metabolism	4	Increased abundance	3
356.146	9.5	C17H24O8	xi-3-Hydroxy-5-phenylpentanoic acid O-beta-D-Glucopyranoside	Lipids and lipid-like molecules	2	Decreased abundance	3
356.153	7.3	~	~	~	0	Decreased abundance	4
357.04	2.1	~	~	~	0	Increased abundance	4
357.085	7.8	~	~	~	0	Increased abundance	4
357.086	10.1	~	~	~	0	Decreased abundance	4
357.138	6.4	~	~	~	0	Increased abundance	4
357.162	10.8	~	~	~	1	Increased abundance	4
357.181	17.2	~	~	~	0	Increased abundance	4
357.216	10.9	~	~	~	0	Decreased abundance	4
358.01	6.2	~	~	~	0	Increased abundance	4
358.23	15.3	C15H30N6O4	Kinetensin 1-3	Carboxylic acids and derivatives	1	Decreased abundance	3
359.1	10.3	C18H17NO7	Avenanthramide 2s	Phenylpropanoids and polyketides	3	Decreased abundance	3
359.112	4.1	~	~	~	0	Decreased abundance	4
359.136	11.9	~	~	~	0	Increased abundance	4
359.144	13.7	~	~	~	0	Increased abundance	4
359.159	1.9	~	~	~	0	Decreased abundance	4
359.17	1.8	~	~	~	0	Decreased abundance	4
359.172	9.9	~	~	~	0	Decreased abundance	4
359.179	9.1	~	~	~	0	Decreased abundance	4
360.045	7.9	~	~	~	0	Increased abundance	4
360.087	10.3	C18H16O8	Rosmarinic acid	Tyrosine metabolism	>5	Increased abundance	3
360.14	6.5	C16H24O9	Deoxyloganic acid	Lipids and lipid-like molecules	5	Increased abundance	3
361.079	7.5	~	~	~	0	Decreased abundance	4
361.094	1.8	~	~	~	0	Decreased abundance	4
361.12	5.2	C18H19NO7	Avenanthramide A2	Phenylpropanoids and polyketides	1	Decreased abundance	3
361.13	8.1	~	~	~	1	Decreased abundance	4
361.134	1.8	~	~	~	1	Decreased abundance	4
361.153	14.2	~	~	~	0	Increased abundance	4
361.188	9.9	~	~	~	0	Decreased abundance	4
362.099	6.5	~	~	~	0	Decreased abundance	4
362.135	10.1	~	~	~	5	Decreased abundance	4
362.173	14.6	C19H22O7	Diosbulbin C	Organic compounds	5	Increased abundance	3
362.184	13.1	~	~	~	0	Decreased abundance	4
363.168	12.6	~	~	~	0	Increased abundance	4
364.068	6.6	~	~	~	1	Decreased abundance	4
364.078	2.1	~	~	~	1	Decreased abundance	4
364.092	12	C21H16O6	Gerberinol	Phenylpropanoids and polyketides	1	Increased abundance	3
364.093	7.2	~	~	~	1	Decreased abundance	4
364.129	9.9	~	~	~	0	Decreased abundance	4
364.204	13	~	~	~	1	Increased abundance	4
364.205	16	C24H28O3	3-(1,1-dimethyl-2-propenyl)-8-(3-methyl-2-butenyl)xanthyletin	Coumarins and derivatives	1	Increased abundance	3
365.127	11	~	~	~	2	Decreased abundance	4
365.184	8.9	~	~	~	0	Decreased abundance	4
365.214	8.2	~	~	~	0	Decreased abundance	4
367.134	10.6	~	~	~	0	Increased abundance	4
367.161	15.3	~	~	~	0	Increased abundance	4
367.2	8	~	~	~	0	Increased abundance	4
368.055	10	~	~	~	0	Increased abundance	4
368.102	11.6	~	~	~	0	Increased abundance	4
368.181	3	~	~	~	0	Increased abundance	4
369.043	3.1	~	~	~	0	Decreased abundance	4
369.2	2.9	~	~	~	0	Decreased abundance	4
370.139	8.1	C21H22O6	Dihydrocurcumin	Phenylpropanoids and polyketides	>5	Decreased abundance	3
370.189	11.7	~	~	~	0	Increased abundance	4
371.184	2	~	~	~	0	Decreased abundance	4
371.19	10.1	~	~	~	0	Increased abundance	4
371.207	11.7	~	~	~	0	Decreased abundance	4
371.231	9.9	~	~	~	0	Decreased abundance	4
371.245	12.5	~	~	~	0	Decreased abundance	4
372.076	8.2	~	~	~	0	Increased abundance	4
372.092	9	~	~	~	0	Increased abundance	4
372.122	11.5	C20H20O7	Tangeritin	Phenylpropanoids and polyketides	>5	Increased abundance	3
373.147	13.7	~	~	~	0	Increased abundance	4
373.265	11.8	~	~	~	0	Decreased abundance	4
374.132	2.9	~	~	~	>5	Increased abundance	4
374.132	10.9	C20H22O7	(-)-Wikstromol	Organic compounds	>5	Increased abundance	3
374.202	6.8	~	~	~	0	Increased abundance	4
375.06	3.6	~	~	~	0	Increased abundance	4
376.09	6.9	~	~	~	1	Increased abundance	4
376.231	15.3	C22H32O5	11beta-Hydroxy-3,20-dioxopregn-4-en-21-oic acid	Lipids and lipid-like molecules	>5	Decreased abundance	3
377.104	2.9	~	~	~	0	Decreased abundance	4
377.111	6	~	~	~	0	Decreased abundance	4
377.185	15.8	~	~	~	0	Increased abundance	4
377.22	14.8	~	~	~	0	Decreased abundance	4
377.879	1.5	~	~	~	0	Decreased abundance	4
378.074	6.4	~	~	~	0	Increased abundance	4
378.097	7.5	~	~	~	0	Increased abundance	4
378.109	10.1	~	~	~	1	Decreased abundance	4
378.181	12.4	C24H26O4	Albafuran B	Phenylpropanoids and polyketides	2	Decreased abundance	3
378.185	16	~	~	~	2	Increased abundance	4
379.132	11.2	~	~	~	0	Decreased abundance	4
379.154	11	~	~	~	1	Increased abundance	4
379.176	12.2	~	~	~	0	Decreased abundance	4
380.053	2	~	~	~	0	Decreased abundance	4
380.065	6.6	~	~	~	0	Decreased abundance	4
380.158	9.7	C23H24O5	8-Desoxygartanin	Organic compounds	>5	Decreased abundance	3
380.182	14.6	C20H28O7	Pteroside B	Organic compounds	4	Increased abundance	3
380.286	15.2	~	~	~	0	Decreased abundance	4
381.182	12.6	~	~	~	1	Decreased abundance	4
381.231	13	~	~	~	0	Decreased abundance	4
382.212	16	C24H30O4	(3'alpha,5'alpha,9'xi,10'beta)-O-(3-Hydroxy-7-drimen-11-yl)umbelliferone	Phenylpropanoids and polyketides	>5	Increased abundance	3
383.089	7.9	~	~	~	0	Decreased abundance	4
383.121	2	~	~	~	0	Decreased abundance	4
383.123	2	~	~	~	0	Decreased abundance	4
383.145	7.6	C14H25NO11	Lacto-N-biose I	Organic compounds	4	Decreased abundance	3
384.085	9.2	C20H16O8	5,6-Dimethoxysterigmatocystin	Phenylpropanoids and polyketides	1	Increased abundance	3
384.091	7.9	~	~	~	0	Decreased abundance	4
384.101	5.3	C17H20O10	Eleutheroside B1	Phenylpropanoids and polyketides	4	Decreased abundance	3
384.108	2.1	~	~	~	4	Increased abundance	4
384.129	11.5	~	~	~	0	Increased abundance	4
384.132	7.9	~	~	~	0	Decreased abundance	4
384.156	11.3	C19H28O6S	3b,16a-Dihydroxyandrostenone sulfate	Lipids and lipid-like molecules	>5	Increased abundance	3
384.179	10.5	~	~	~	0	Decreased abundance	4
385.165	7.5	~	~	~	0	Increased abundance	4
385.173	16.3	~	~	~	0	Decreased abundance	4
385.208	10.1	~	~	~	0	Decreased abundance	4
386.078	9.2	~	~	~	0	Increased abundance	4
386.112	4.6	~	~	~	0	Decreased abundance	4
386.121	9.9	~	~	~	1	Increased abundance	4
386.125	2.8	~	~	~	1	Increased abundance	4
386.159	4.6	C16H24N3O8	NNAL-N-glucuronide	Organic compounds	2	Decreased abundance	3
386.171	4.3	~	~	~	3	Decreased abundance	4
386.172	11.6	C22H26O6	Porson	Phenylpropanoids and polyketides	3	Increased abundance	3
386.225	16	C20H34O7	10,11-dihydro-20-trihydroxy-leukotriene b4	Lipids and lipid-like molecules	1	Increased abundance	3
387.07	7.3	~	~	~	0	Decreased abundance	4
387.098	10.6	~	~	~	0	Increased abundance	4
387.099	4.3	~	~	~	0	Increased abundance	4
387.108	6.9	~	~	~	0	Decreased abundance	4
387.116	11	~	~	~	2	Increased abundance	4
387.127	2.8	~	~	~	1	Increased abundance	4
387.134	11.9	C20H21NO7	Dihydroxycitracridone I	Organic compounds	1	Increased abundance	3
388.091	9	C18H16N2O8	Dopaxanthin quinone	Carboxylic acids and derivatives	2	Increased abundance	3
388.184	5.6	C22H28O6	Cycloneomammein	Phenylpropanoids and polyketides	>5	Increased abundance	3
388.186	10.8	C22H28O6	2-(4-Allyl-2,6-dimethoxyphenoxy)-1-(3,4-dimethoxyphenyl)-1-propanol	Organic compounds	>5	Increased abundance	3
388.189	13.1	C22H28O6	2-(4-allyl-2,6-dimethoxyphenoxy)-1-(3,4-dimethoxyphenyl)-1-propanol / Quassin	Organic compounds	>5	Increased abundance	3
389.096	10.3	~	~	~	0	Increased abundance	4
389.114	10.6	~	~	~	0	Increased abundance	4
389.115	8	~	~	~	0	Increased abundance	4
389.174	16.2	~	~	~	0	Increased abundance	4
389.179	13.6	~	~	~	0	Decreased abundance	4
389.263	14.5	~	~	~	0	Decreased abundance	4
390.087	8.9	~	~	~	0	Increased abundance	4
390.125	8.9	~	~	~	0	Increased abundance	4
390.133	11.6	C20H22O8	cis-Piceid	Phenylpropanoids and polyketides	4	Increased abundance	3
390.252	15.4	~	~	~	0	Increased abundance	4
391.127	7.7	~	~	~	0	Increased abundance	4
391.253	15.2	~	~	~	0	Decreased abundance	4
392.111	11.2	~	~	~	1	Decreased abundance	4
392.183	10.3	~	~	~	0	Decreased abundance	4
392.188	15.2	~	~	~	0	Decreased abundance	4
392.234	8.3	C26H32O3	Methyl (9Z)-6'-oxo-6,5'-diapo-6-carotenoate	Lipids and lipid-like molecules	2	Increased abundance	3
393.144	8.6	~	~	~	0	Increased abundance	4
393.147	10.7	~	~	~	0	Increased abundance	4
394.069	10	~	~	~	0	Increased abundance	4
395.178	14.9	~	~	~	0	Increased abundance	4
395.218	10.8	~	~	~	0	Increased abundance	4
396.096	9	~	~	~	1	Increased abundance	4
396.155	6.5	~	~	~	5	Increased abundance	4
396.155	12.4	C23H24O6	Gartanin	Organic compounds	5	Decreased abundance	3
397.043	3.4	~	~	~	0	Increased abundance	4
397.118	11.6	~	~	~	0	Increased abundance	4
397.174	6.6	~	~	~	0	Increased abundance	4
397.175	9.8	~	~	~	0	Increased abundance	4
397.175	11.7	~	~	~	0	Increased abundance	4
397.216	11.8	~	~	~	0	Decreased abundance	4
398.075	9.5	~	~	~	0	Decreased abundance	4
398.097	9.1	~	~	~	0	Decreased abundance	4
398.117	1.8	~	~	~	>5	Decreased abundance	4
398.139	11.5	~	~	~	2	Increased abundance	4
398.183	8.2	~	~	~	0	Decreased abundance	4
398.294	15.2	~	~	~	0	Decreased abundance	4
399.065	6.2	~	~	~	0	Increased abundance	4
399.123	6.4	~	~	~	0	Increased abundance	4
400.152	10.6	C22H24O7	Hemiariensin	Organic compounds	3	Increased abundance	3
400.174	9.7	C19H28O9	Corchoionoside B	Lipids and lipid-like molecules	1	Decreased abundance	3
400.28	16	~	~	~	0	Decreased abundance	4
401.131	6.3	~	~	~	0	Increased abundance	4
401.145	6.2	~	~	~	1	Increased abundance	4
401.207	10.5	~	~	~	0	Decreased abundance	4
402.089	6.3	C12H23N2O9PS	4-Phosphopantothenoylcysteine	Pantothenate and CoA biosynthesis	2	Decreased abundance	3
402.111	10.3	C17H22O11	4-Hydroxy-5-(3',5'-dihydroxyphenyl)-valeric acid-O-glucuronide	Organic compounds	2	Increased abundance	3
402.137	6.3	C21H22O8	Nobiletin	Phenylpropanoids and polyketides	5	Increased abundance	3
402.168	10.8	C22H26O7	Clusin	Organic compounds	2	Increased abundance	3
402.252	14.1	~	~	~	1	Increased abundance	4
402.293	14.7	~	~	~	1	Decreased abundance	4
403.124	9.7	~	~	~	0	Increased abundance	4
403.179	16	~	~	~	0	Increased abundance	4
403.269	13.1	~	~	~	0	Decreased abundance	4
404.162	14.2	C25H24O5	Mammeigin	Phenylpropanoids and polyketides	1	Increased abundance	3
404.197	16	~	~	~	0	Increased abundance	4
405.106	2	~	~	~	0	Decreased abundance	4
406.092	6.1	~	~	~	0	Increased abundance	4
406.109	11.6	~	~	~	0	Increased abundance	4
406.156	8.5	~	~	~	0	Decreased abundance	4
406.161	10.5	~	~	~	0	Decreased abundance	4
406.164	12.5	~	~	~	0	Increased abundance	4
406.176	11.2	~	~	~	>5	Decreased abundance	4
406.181	14.5	C25H26O5	Mammea A/AB	Organic compounds	>5	Decreased abundance	3
407.195	14	~	~	~	0	Increased abundance	4
407.256	17.3	~	~	~	0	Increased abundance	4
407.283	17.6	~	~	~	0	Increased abundance	4
407.894	1.5	~	~	~	0	Decreased abundance	4
408.125	13.1	~	~	~	0	Decreased abundance	4
408.137	12.5	C20H24O9	Ginkgolide A	Lipids and lipid-like molecules	4	Decreased abundance	3
409.175	11.4	~	~	~	0	Increased abundance	4
410.122	3.5	~	~	~	0	Increased abundance	4
411.129	8.1	~	~	~	0	Decreased abundance	4
411.163	12.1	~	~	~	1	Decreased abundance	4
413.118	9.2	~	~	~	0	Decreased abundance	4
413.171	8.9	~	~	~	0	Decreased abundance	4
413.205	8.9	~	~	~	0	Decreased abundance	4
413.224	15.9	~	~	~	0	Increased abundance	4
413.272	15.5	~	~	~	0	Decreased abundance	4
413.308	12.4	C23H43NO5	3-hydroxy-9-hexadecenoylcarnitine	Lipids and lipid-like molecules	1	Decreased abundance	3
413.786	1.6	~	~	~	0	Increased abundance	4
413.857	1.5	~	~	~	0	Decreased abundance	4
414.02	3.7	~	~	~	0	Decreased abundance	4
414.092	8.3	~	~	~	0	Increased abundance	4
414.185	16.4	~	~	~	0	Increased abundance	4
414.227	10.6	C21H34O8	(4R,5S,7R,11x)-11,12-Dihydroxy-1(10)-spirovetiven-2-one 12-glucoside	Lipids and lipid-like molecules	2	Decreased abundance	3
415.127	10.7	~	~	~	0	Increased abundance	4
415.163	13	C22H25NO7	Margrapine B	Organic compounds	1	Decreased abundance	3
415.173	8.1	~	~	~	0	Increased abundance	4
415.236	16.4	~	~	~	0	Increased abundance	4
415.255	10.3	~	~	~	0	Decreased abundance	4
415.287	12.1	~	~	~	0	Decreased abundance	4
416.139	9.2	~	~	~	0	Increased abundance	4
416.159	6.7	~	~	~	1	Decreased abundance	4
416.182	12.5	~	~	~	2	Decreased abundance	4
416.186	14.1	C23H28O7	Armillaric acid	Lipids and lipid-like molecules	2	Decreased abundance	3
416.193	14.9	~	~	~	0	Decreased abundance	4
417.109	9.9	~	~	~	0	Increased abundance	4
417.119	7.8	~	~	~	1	Decreased abundance	4
417.197	16	~	~	~	0	Increased abundance	4
417.218	16.3	~	~	~	0	Increased abundance	4
417.25	10.9	~	~	~	0	Decreased abundance	4
417.922	1.3	~	~	~	0	Decreased abundance	4
419.095	1.8	~	~	~	4	Decreased abundance	4
419.157	4.5	~	~	~	0	Decreased abundance	4
420.087	13	~	~	~	0	Increased abundance	4
420.157	12.4	C25H24O6	Kuwanon B	Phenylpropanoids and polyketides	5	Decreased abundance	3
420.174	9.3	C22H28O8	Citreoviridinol A1	Organic compounds	2	Decreased abundance	3
420.302	14.7	~	~	~	0	Decreased abundance	4
422.083	3.2	C12H23O14P	Trehalose 6-phosphate	Starch and sucrose metabolism	4	Increased abundance	3
422.135	10.5	~	~	~	0	Decreased abundance	4
422.137	7.6	~	~	~	0	Increased abundance	4
423.091	3	~	~	~	0	Increased abundance	4
423.132	14.2	~	~	~	0	Increased abundance	4
423.143	8.8	~	~	~	0	Increased abundance	4
423.184	8.9	~	~	~	1	Increased abundance	4
423.192	12.5	C21H29NO8	Neopetasitenine	Organic compounds	1	Increased abundance	3
423.871	1.5	~	~	~	0	Decreased abundance	4
424.161	7.7	~	~	~	0	Decreased abundance	4
425.116	9.7	~	~	~	0	Decreased abundance	4
425.178	12.1	~	~	~	0	Decreased abundance	4
425.88	1.3	~	~	~	0	Increased abundance	4
426.146	10.9	C15H26N2O12	Chitobiose	Amino sugar and nucleotide sugar metabolism	1	Increased abundance	3
426.163	9.3	C24H26O7	Mangostanol	Organic compounds	5	Decreased abundance	3
426.185	11.2	C23H26N2O6	(Z)-Narceine imide	Organic compounds	2	Increased abundance	3
427.098	9.7	~	~	~	0	Increased abundance	4
427.134	8.9	~	~	~	0	Increased abundance	4
427.271	16	~	~	~	0	Increased abundance	4
428.091	8.7	~	~	~	0	Increased abundance	4
428.171	8.4	~	~	~	1	Decreased abundance	4
428.184	11.5	C24H28O7	Artoflavanone	Phenylpropanoids and polyketides	>5	Increased abundance	3
429.142	6	~	~	~	0	Increased abundance	4
429.148	12.6	~	~	~	0	Decreased abundance	4
429.165	2.9	~	~	~	0	Decreased abundance	4
429.166	8.6	~	~	~	0	Decreased abundance	4
429.216	13.1	~	~	~	0	Increased abundance	4
429.235	11.2	~	~	~	0	Increased abundance	4
429.836	1.5	~	~	~	0	Decreased abundance	4
430.093	9.1	~	~	~	3	Increased abundance	4
430.102	9.4	~	~	~	0	Increased abundance	4
430.106	11.6	~	~	~	0	Increased abundance	4
430.139	13	~	~	~	0	Decreased abundance	4
430.164	11.6	~	~	~	3	Increased abundance	4
430.193	10.3	C24H30O7	Mammea E/BA	Phenylpropanoids and polyketides	4	Increased abundance	3
431.124	9.3	~	~	~	1	Increased abundance	4
431.162	5.4	~	~	~	1	Decreased abundance	4
432.12	10	~	~	~	0	Increased abundance	4
432.122	8.2	~	~	~	2	Increased abundance	4
432.161	5.3	~	~	~	2	Decreased abundance	4
432.209	10.9	C24H32O7	Melleolide G	Lipids and lipid-like molecules	2	Decreased abundance	3
433.115	7.8	C21H21O10	Luteolinidin 3-O-glucoside	Phenylpropanoids and polyketides	>5	Increased abundance	3
433.831	1.4	~	~	~	0	Increased abundance	4
434.064	5.8	~	~	~	0	Increased abundance	4
434.193	4.3	~	~	~	3	Increased abundance	4
435.091	8.5	~	~	~	1	Decreased abundance	4
435.768	1.6	~	~	~	0	Increased abundance	4
436.135	7.8	~	~	~	3	Decreased abundance	4
437.154	10.5	~	~	~	0	Decreased abundance	4
437.163	7.1	~	~	~	0	Decreased abundance	4
438.1	9.4	C17H19N4O8P	Riboflavin cyclic-4',5'-phosphate	Pteridines	1	Decreased abundance	3
438.153	4.8	~	~	~	2	Increased abundance	4
439.109	7.6	~	~	~	0	Increased abundance	4
439.123	6.3	~	~	~	0	Decreased abundance	4
439.139	6.3	~	~	~	0	Decreased abundance	4
439.207	13.1	~	~	~	0	Decreased abundance	4
440.115	11.6	~	~	~	0	Increased abundance	4
440.128	9.7	C20H24O11	Ginkgolide C	Lipids and lipid-like molecules	1	Decreased abundance	3
440.192	15.4	~	~	~	1	Decreased abundance	4
441.13	11	~	~	~	0	Decreased abundance	4
441.171	2.8	~	~	~	0	Decreased abundance	4
442.196	15.5	~	~	~	0	Decreased abundance	4
443.159	11.1	C19H21N7O6	Dihydrofolic acid	One carbon pool by folate	1	Increased abundance	3
443.248	15.2	~	~	~	0	Decreased abundance	4
443.284	12.3	~	~	~	0	Decreased abundance	4
444.066	6	~	~	~	0	Decreased abundance	4
444.11	9.7	~	~	~	3	Increased abundance	4
444.14	6.3	~	~	~	0	Increased abundance	4
445.138	9.1	~	~	~	0	Increased abundance	4
445.234	10.8	~	~	~	0	Decreased abundance	4
445.866	1.5	~	~	~	0	Decreased abundance	4
446.066	12	C11H20N4O11P2	CDP-Ethanolamine	Glycerophospholipid metabolism	1	Increased abundance	3
446.137	9.7	~	~	~	1	Increased abundance	4
447.181	9.9	~	~	~	0	Decreased abundance	4
447.28	15.6	~	~	~	0	Increased abundance	4
448.082	12.1	~	~	~	1	Increased abundance	4
448.127	2.9	~	~	~	1	Decreased abundance	4
448.2	8.9	~	~	~	0	Increased abundance	4
448.226	14.6	C21H36O10	Geranyl arabinopyranosyl-glucoside	Lipids and lipid-like molecules	5	Decreased abundance	3
449.186	13.7	~	~	~	0	Decreased abundance	4
449.291	16.1	~	~	~	0	Increased abundance	4
450.132	2.3	~	~	~	0	Decreased abundance	4
451.128	11.2	~	~	~	0	Decreased abundance	4
451.166	12.7	~	~	~	0	Decreased abundance	4
451.74	1.6	~	~	~	0	Increased abundance	4
452.099	2	~	~	~	0	Increased abundance	4
452.138	9.4	C21H24O11	Aspalathin	Phenylpropanoids and polyketides	>5	Decreased abundance	3
452.145	4.3	~	~	~	0	Decreased abundance	4
452.183	10.6	~	~	~	1	Decreased abundance	4
453.182	13.1	~	~	~	0	Decreased abundance	4
453.236	12.9	~	~	~	0	Decreased abundance	4
453.271	17.9	~	~	~	0	Increased abundance	4
453.893	1.4	~	~	~	0	Decreased abundance	4
454.13	10.8	~	~	~	0	Increased abundance	4
454.131	12.2	~	~	~	0	Increased abundance	4
454.211	14.1	~	~	~	1	Increased abundance	4
455.156	1.8	~	~	~	1	Decreased abundance	4
456.175	4.3	C25H28O8	Atrovirinone	Lipids and lipid-like molecules	1	Increased abundance	3
456.182	12.5	C25H28O8	Atrovirinone	Lipids and lipid-like molecules	1	Decreased abundance	3
456.202	2	~	~	~	0	Decreased abundance	4
456.214	2	~	~	~	0	Decreased abundance	4
456.253	16	C24H40O6S	Sulfolithocholic acid	Bile acid metabolism	3	Increased abundance	3
457.129	6.2	~	~	~	0	Increased abundance	4
458.105	10.4	~	~	~	0	Decreased abundance	4
458.135	10.7	~	~	~	0	Decreased abundance	4
458.191	10.7	C25H30O8	Austinol	Organic compounds	1	Decreased abundance	3
458.194	14.5	C25H30O8	Austinol	Organic compounds	1	Decreased abundance	3
458.212	14.9	~	~	~	0	Decreased abundance	4
458.257	10.9	C23H38O9	[6]-Gingerdiol 4'-O-beta-D-glucopyranoside	Organic compounds	2	Decreased abundance	3
459.166	7.5	~	~	~	0	Decreased abundance	4
459.175	2.1	~	~	~	0	Decreased abundance	4
459.197	14.6	~	~	~	0	Decreased abundance	4
459.2	12.6	~	~	~	0	Decreased abundance	4
459.244	16.4	~	~	~	0	Increased abundance	4
459.251	11.7	~	~	~	0	Decreased abundance	4
459.285	10.6	~	~	~	0	Decreased abundance	4
460.076	6.7	~	~	~	1	Increased abundance	4
460.119	9.9	~	~	~	0	Decreased abundance	4
461.11	7	~	~	~	0	Decreased abundance	4
461.117	7.4	C22H21O11	Cyanidin 3-O-(6''-acetyl-arabinoside)	Phenylpropanoids and polyketides	1	Decreased abundance	3
461.204	13.1	~	~	~	0	Decreased abundance	4
462.194	11	~	~	~	0	Increased abundance	4
462.207	14	C24H30O9	13-Hydroxy-5'-O-methylmelledonal	Lipids and lipid-like molecules	2	Decreased abundance	3
463.229	16.3	~	~	~	1	Increased abundance	4
465.171	14.9	~	~	~	0	Decreased abundance	4
466.2	7.9	~	~	~	0	Decreased abundance	4
467.197	13.2	~	~	~	0	Decreased abundance	4
467.218	12.5	~	~	~	0	Increased abundance	4
467.274	17.1	~	~	~	0	Decreased abundance	4
468.081	4.8	~	~	~	0	Increased abundance	4
468.118	4.8	~	~	~	0	Increased abundance	4
468.212	13.9	~	~	~	0	Decreased abundance	4
468.303	14.7	~	~	~	0	Decreased abundance	4
469.174	11.3	~	~	~	0	Decreased abundance	4
469.199	7.6	~	~	~	0	Increased abundance	4
469.245	6.2	~	~	~	0	Decreased abundance	4
470.133	11.6	~	~	~	0	Increased abundance	4
470.25	17	~	~	~	0	Decreased abundance	4
471.231	15.9	~	~	~	0	Decreased abundance	4
472.178	12.3	C20H24N8O6	5-Formiminotetrahydrofolic acid	One carbon pool by folate	2	Decreased abundance	3
473.195	2	~	~	~	0	Decreased abundance	4
473.226	11.5	~	~	~	0	Decreased abundance	4
474.083	2	~	~	~	2	Increased abundance	4
474.118	9.4	C23H22O11	6''-O-Acetylgenistin	Phenylpropanoids and polyketides	>5	Increased abundance	3
474.14	13	~	~	~	1	Increased abundance	4
474.218	12.1	C26H34O8	Austalide b	Organic compounds	1	Decreased abundance	3
475.281	10.9	~	~	~	0	Decreased abundance	4
475.887	1.5	~	~	~	0	Decreased abundance	4
476.042	6.3	~	~	~	0	Increased abundance	4
476.091	7	~	~	~	1	Increased abundance	4
476.178	6.7	~	~	~	1	Increased abundance	4
477.153	13.5	~	~	~	0	Increased abundance	4
478.054	5.9	~	~	~	0	Increased abundance	4
478.079	6.3	C21H18O13	Quercetin 3-O-glucuronide	Phenylpropanoids and polyketides	4	Increased abundance	3
478.141	2.8	~	~	~	>5	Decreased abundance	4
478.142	9.4	C23H26O11	Lindleyin	Organic compounds	>5	Increased abundance	3
478.142	6.8	C23H26O11	Lindleyin	Organic compounds	>5	Decreased abundance	3
478.168	12	C20H30O13	Gentiobiosyl 2-methyl-6-oxo-2E,4E-heptadienoate	Organic compounds	2	Increased abundance	3
478.252	15.6	~	~	~	0	Decreased abundance	4
478.314	15.6	~	~	~	0	Decreased abundance	4
479.163	11.2	~	~	~	0	Decreased abundance	4
479.167	13.6	~	~	~	0	Increased abundance	4
479.252	15.1	~	~	~	0	Decreased abundance	4
480.143	11	~	~	~	0	Decreased abundance	4
480.157	9.1	~	~	~	1	Decreased abundance	4
480.214	13	~	~	~	0	Decreased abundance	4
481.099	1.7	~	~	~	0	Decreased abundance	4
481.126	2.9	~	~	~	0	Increased abundance	4
481.284	12.8	~	~	~	0	Decreased abundance	4
482.207	13.2	~	~	~	0	Decreased abundance	4
483.23	13.7	~	~	~	2	Decreased abundance	4
483.286	10.5	~	~	~	0	Decreased abundance	4
484.174	8.5	C26H28O9	Dukunolide E	Organic compounds	1	Increased abundance	3
486.146	10.4	~	~	~	0	Increased abundance	4
486.197	10.7	~	~	~	0	Decreased abundance	4
486.212	11.2	C18H34N2O13	Glucosylgalactosyl hydroxylysine	Fatty acyl glycosides	2	Increased abundance	3
487.188	11.1	~	~	~	0	Decreased abundance	4
487.207	6.3	~	~	~	0	Decreased abundance	4
488.154	13.4	~	~	~	0	Increased abundance	4
489.113	7.5	C16H27NO14S	Chondroitin 6'-sulfate	Organic compounds	1	Increased abundance	3
489.132	8.7	~	~	~	0	Decreased abundance	4
489.263	11	~	~	~	0	Decreased abundance	4
490.056	2	~	~	~	0	Increased abundance	4
490.236	13.5	C30H34O6	Rubraflavone C	Phenylpropanoids and polyketides	1	Decreased abundance	3
491.143	7.5	~	~	~	0	Increased abundance	4
491.16	7.4	~	~	~	0	Increased abundance	4
491.161	13	~	~	~	0	Increased abundance	4
491.162	11.3	~	~	~	0	Decreased abundance	4
491.861	1.5	~	~	~	0	Decreased abundance	4
492.338	15.6	C29H48O6	Homodolicholide	Lipids and lipid-like molecules	1	Increased abundance	3
493.173	7.6	~	~	~	0	Decreased abundance	4
494.051	5.9	~	~	~	0	Increased abundance	4
494.159	2	~	~	~	0	Decreased abundance	4
494.202	15.4	~	~	~	0	Increased abundance	4
495.143	6.8	~	~	~	0	Decreased abundance	4
495.15	2.1	~	~	~	0	Decreased abundance	4
495.159	11.2	~	~	~	0	Decreased abundance	4
495.167	7	~	~	~	0	Decreased abundance	4
496.117	13	~	~	~	1	Increased abundance	4
496.21	10.9	C28H32O8	7alpha-1(10->19)-abeo-7-acetoxyobacun-9(11)-ene	Organic compounds	1	Decreased abundance	3
497.179	12.2	~	~	~	0	Increased abundance	4
497.245	14	~	~	~	1	Decreased abundance	4
498.12	9.4	C25H22O11	3,4-dicaffeoyl-1,5-quinolactone	Phenylpropanoids and polyketides	1	Increased abundance	3
499.115	4.9	~	~	~	0	Decreased abundance	4
499.231	15	~	~	~	0	Increased abundance	4
500.126	7.5	~	~	~	0	Decreased abundance	4
500.23	8	~	~	~	0	Increased abundance	4
501.263	12.1	~	~	~	0	Increased abundance	4
502.113	5.4	~	~	~	1	Decreased abundance	4
502.143	10.9	~	~	~	0	Increased abundance	4
502.218	11	C27H34O9	Cyclocalamin	Lipids and lipid-like molecules	2	Decreased abundance	3
502.283	11.1	~	~	~	0	Decreased abundance	4
503.115	6.8	~	~	~	1	Decreased abundance	4
504.184	13.2	~	~	~	1	Increased abundance	4
505.186	14.4	~	~	~	0	Increased abundance	4
505.216	14.3	~	~	~	0	Increased abundance	4
506.234	12.9	~	~	~	0	Decreased abundance	4
507.141	10.8	~	~	~	0	Increased abundance	4
507.154	12.6	~	~	~	0	Increased abundance	4
508.217	16.2	~	~	~	1	Increased abundance	4
508.236	7.9	C26H36O10	Mozambioside	Organic compounds	4	Increased abundance	3
509.244	15	~	~	~	0	Decreased abundance	4
510.158	9.1	~	~	~	1	Decreased abundance	4
510.233	8.4	~	~	~	1	Increased abundance	4
510.281	17.1	~	~	~	0	Decreased abundance	4
511.132	6.8	~	~	~	0	Increased abundance	4
511.298	16.4	~	~	~	1	Increased abundance	4
512.193	6.3	~	~	~	0	Decreased abundance	4
513.292	16.4	~	~	~	0	Decreased abundance	4
513.856	1.5	~	~	~	0	Decreased abundance	4
514.139	7.2	~	~	~	0	Decreased abundance	4
514.16	7.6	~	~	~	0	Decreased abundance	4
514.185	5.4	~	~	~	0	Decreased abundance	4
514.223	6.8	C28H34O9	Nomilin	Lipids and lipid-like molecules	2	Decreased abundance	3
515.186	8.9	~	~	~	0	Increased abundance	4
515.217	8.9	C20H37NO14	Alpha-Trisaccharide	Organic compounds	1	Increased abundance	3
515.273	12.9	~	~	~	0	Increased abundance	4
515.87	1.4	~	~	~	0	Decreased abundance	4
516.149	11.9	~	~	~	0	Increased abundance	4
516.273	14.4	C29H40O8	Lucidenic acid E2	Lipids and lipid-like molecules	3	Increased abundance	3
517.153	9.1	~	~	~	0	Increased abundance	4
517.188	11.3	~	~	~	0	Increased abundance	4
517.301	12.9	~	~	~	0	Decreased abundance	4
518.145	12	~	~	~	1	Increased abundance	4
519.169	14.3	C25H29NO11	Gravacridonetriol glucoside	Lipids and lipid-like molecules	1	Decreased abundance	3
519.189	2	~	~	~	0	Decreased abundance	4
519.309	11.1	~	~	~	0	Decreased abundance	4
519.342	11.1	~	~	~	0	Decreased abundance	4
520.165	5	~	~	~	0	Increased abundance	4
520.176	12.4	~	~	~	1	Decreased abundance	4
520.189	5.5	~	~	~	1	Increased abundance	4
520.249	14.9	C24H40O12	7,8-Dihydrovomifoliol 9-[apiosyl-(1->6)-glucoside]	Lipids and lipid-like molecules	2	Increased abundance	3
520.276	10.6	~	~	~	0	Decreased abundance	4
521.12	8.8	~	~	~	0	Increased abundance	4
521.14	9.2	~	~	~	0	Increased abundance	4
521.207	11.4	~	~	~	0	Increased abundance	4
522.261	14.9	~	~	~	0	Increased abundance	4
523.121	2.9	~	~	~	0	Decreased abundance	4
524.171	10.1	~	~	~	0	Decreased abundance	4
524.247	13.6	~	~	~	0	Decreased abundance	4
525.241	16.2	~	~	~	0	Increased abundance	4
525.251	14.1	~	~	~	0	Increased abundance	4
526.135	2.8	~	~	~	0	Increased abundance	4
527.29	15.5	~	~	~	0	Decreased abundance	4
527.313	10.8	~	~	~	0	Decreased abundance	4
528.11	4.7	~	~	~	0	Decreased abundance	4
528.236	13.1	~	~	~	0	Increased abundance	4
528.264	14	C26H40O11	ent-6R,16bOH,17-Trihydroxy-7-oxo-6,7-seco-19,6-kauranolide 6-O-glucoside	Lipids and lipid-like molecules	1	Decreased abundance	3
528.365	17.6	~	~	~	0	Decreased abundance	4
529.269	13.6	C26H43NO8S	N-[(3a,5b,7a)-3-hydroxy-24-oxo-7-(sulfooxy)cholan-24-yl]-Glycine	Organic compounds	3	Increased abundance	3
530.168	13.2	~	~	~	0	Increased abundance	4
530.197	16.2	~	~	~	1	Increased abundance	4
531.27	11.2	~	~	~	0	Decreased abundance	4
532.108	2.9	~	~	~	0	Increased abundance	4
532.268	11	~	~	~	0	Decreased abundance	4
532.286	15.7	~	~	~	0	Decreased abundance	4
533.223	11.2	~	~	~	0	Increased abundance	4
533.267	12.8	~	~	~	0	Decreased abundance	4
534.168	13	~	~	~	0	Increased abundance	4
534.211	7.1	~	~	~	1	Decreased abundance	4
534.255	11.7	~	~	~	0	Decreased abundance	4
535.152	13.5	~	~	~	1	Increased abundance	4
535.227	15.5	~	~	~	0	Increased abundance	4
536.146	7.6	C25H28O13	Vaccinoside	Lipids and lipid-like molecules	2	Decreased abundance	3
536.168	6.2	~	~	~	0	Increased abundance	4
536.215	2.8	~	~	~	1	Decreased abundance	4
537.142	10.3	~	~	~	0	Decreased abundance	4
537.196	14.1	~	~	~	0	Increased abundance	4
537.856	1.5	~	~	~	0	Decreased abundance	4
538.223	15.2	~	~	~	0	Increased abundance	4
540.181	7.2	~	~	~	4	Decreased abundance	4
540.242	13.6	~	~	~	0	Increased abundance	4
542.108	2.1	~	~	~	0	Increased abundance	4
542.159	7.3	~	~	~	1	Decreased abundance	4
542.195	6.3	~	~	~	0	Decreased abundance	4
543.248	11.2	~	~	~	0	Increased abundance	4
543.251	11.2	~	~	~	0	Increased abundance	4
543.252	14.6	~	~	~	0	Decreased abundance	4
544.128	9.2	C26H24O13	Maclurin 3-C-(6''-p-hydroxybenzoyl-glucoside)	Organic compounds	1	Increased abundance	3
545.152	8.4	~	~	~	0	Increased abundance	4
545.259	11.8	C26H43NO9S	N-[(3a,5b,7a,12a)-3,12-dihydroxy-24-oxo-7-(sulfooxy)cholan-24-yl]-Glycine	Organic compounds	2	Decreased abundance	3
546.133	8.4	C26H26O13	Biochanin A 7-(6-methylmalonylglucoside)	Isoflavonoids	2	Increased abundance	3
546.311	11.3	~	~	~	0	Decreased abundance	4
547.28	14.8	~	~	~	0	Increased abundance	4
548.095	6.4	~	~	~	0	Increased abundance	4
549.16	11.3	~	~	~	0	Decreased abundance	4
549.296	13.1	~	~	~	0	Increased abundance	4
550.107	3.8	~	~	~	1	Increased abundance	4
550.186	8.2	~	~	~	0	Increased abundance	4
550.212	7.9	C27H34O12	Tracheloside	Organic compounds	2	Increased abundance	3
551.309	12.5	~	~	~	0	Decreased abundance	4
552.272	14	~	~	~	0	Increased abundance	4
553.284	9.1	~	~	~	1	Decreased abundance	4
553.834	1.5	~	~	~	0	Decreased abundance	4
554.105	2.9	~	~	~	0	Increased abundance	4
554.158	7.3	C25H30O14	Lippioside II	Lipids and lipid-like molecules	1	Decreased abundance	3
554.27	15.8	~	~	~	0	Increased abundance	4
554.288	14.4	~	~	~	0	Decreased abundance	4
555.146	6.4	~	~	~	0	Decreased abundance	4
555.189	6.8	~	~	~	0	Decreased abundance	4
555.203	6.8	~	~	~	0	Decreased abundance	4
556.063	9.1	~	~	~	0	Increased abundance	4
556.247	14.8	~	~	~	0	Decreased abundance	4
557.216	6.9	~	~	~	0	Decreased abundance	4
558.134	9.9	C34H22O8	Albanol B	Phenylpropanoids and polyketides	2	Increased abundance	3
558.15	6.2	~	~	~	1	Increased abundance	4
559.308	12.6	~	~	~	0	Decreased abundance	4
559.851	1.5	~	~	~	0	Decreased abundance	4
559.976	10.5	~	~	~	0	Increased abundance	4
560.158	6.4	~	~	~	1	Decreased abundance	4
560.34	15.6	C32H48O8	Cucurbitacin C	Lipids and lipid-like molecules	1	Increased abundance	3
561.098	6.3	~	~	~	0	Increased abundance	4
561.157	10.1	~	~	~	0	Increased abundance	4
562.223	15.3	~	~	~	0	Decreased abundance	4
563.163	9	~	~	~	0	Decreased abundance	4
563.337	11.3	~	~	~	0	Decreased abundance	4
564.177	7	~	~	~	2	Decreased abundance	4
564.201	6.2	~	~	~	0	Decreased abundance	4
564.249	7.7	~	~	~	0	Decreased abundance	4
565.133	6	~	~	~	0	Decreased abundance	4
565.173	7.6	~	~	~	0	Decreased abundance	4
566.155	6.3	~	~	~	3	Decreased abundance	4
566.168	10	C26H30O14	5'-hydroxycastavinol	Phenylpropanoids and polyketides	3	Decreased abundance	3
566.194	7.5	~	~	~	0	Decreased abundance	4
566.287	6.9	~	~	~	1	Decreased abundance	4
567.17	6.9	~	~	~	0	Decreased abundance	4
567.185	11.7	~	~	~	1	Increased abundance	4
568.219	10	~	~	~	1	Decreased abundance	4
569.3	7.7	~	~	~	0	Decreased abundance	4
570.176	7.4	~	~	~	1	Decreased abundance	4
570.209	2	~	~	~	0	Decreased abundance	4
570.23	15.2	~	~	~	0	Increased abundance	4
570.303	14	~	~	~	0	Increased abundance	4
571.338	11	~	~	~	0	Decreased abundance	4
572.116	7.2	~	~	~	0	Decreased abundance	4
572.242	11.3	~	~	~	0	Decreased abundance	4
572.316	15.3	~	~	~	0	Increased abundance	4
574.196	9.7	~	~	~	0	Decreased abundance	4
575.83	1.5	~	~	~	0	Decreased abundance	4
578.328	14.7	~	~	~	0	Decreased abundance	4
579.133	2	~	~	~	0	Decreased abundance	4
579.189	7.1	~	~	~	0	Decreased abundance	4
579.312	11.2	~	~	~	0	Decreased abundance	4
580.432	15.3	C41H56O2	Vitamin K2	Ubiquinone and other terpenoid-quinone biosynthesis	1	Decreased abundance	3
581.091	5.9	~	~	~	0	Increased abundance	4
581.145	4.7	~	~	~	1	Increased abundance	4
581.163	5.5	~	~	~	0	Increased abundance	4
581.302	14.9	~	~	~	0	Decreased abundance	4
581.84	1.5	~	~	~	0	Decreased abundance	4
583.133	10.3	~	~	~	0	Increased abundance	4
583.319	13.6	~	~	~	0	Decreased abundance	4
585.116	7.2	~	~	~	0	Decreased abundance	4
586.156	10.1	~	~	~	0	Increased abundance	4
586.262	12.4	~	~	~	0	Decreased abundance	4
586.294	14.5	~	~	~	0	Decreased abundance	4
587.198	13	~	~	~	0	Increased abundance	4
588.165	6.4	~	~	~	2	Increased abundance	4
588.279	12.9	~	~	~	0	Decreased abundance	4
588.31	13.4	~	~	~	0	Decreased abundance	4
590.297	12.3	C35H42O8	Moreollin	Organic compounds	2	Decreased abundance	3
590.313	13.2	C33H42N4O6	I-Urobilin	Porphyrin and chlorophyll metabolism	2	Decreased abundance	3
592.185	6.9	C28H32O14	ax-4''-Hydroxy-3-'-methoxymaysin	Phenylpropanoids and polyketides	5	Decreased abundance	3
592.214	13.1	~	~	~	2	Increased abundance	4
592.311	12.3	~	~	~	0	Decreased abundance	4
594.139	8.7	~	~	~	>5	Increased abundance	4
594.197	6.9	C28H34O14	Didymin	Phenylpropanoids and polyketides	2	Decreased abundance	3
594.327	12.3	~	~	~	0	Decreased abundance	4
595.305	10.5	~	~	~	0	Decreased abundance	4
595.325	12.9	~	~	~	0	Decreased abundance	4
596.203	6.7	~	~	~	0	Decreased abundance	4
597.178	5.5	~	~	~	0	Increased abundance	4
597.302	16	~	~	~	0	Decreased abundance	4
600.277	15.3	~	~	~	0	Decreased abundance	4
603.164	6.9	~	~	~	0	Decreased abundance	4
603.191	11.2	~	~	~	0	Decreased abundance	4
603.223	5.7	~	~	~	0	Decreased abundance	4
604.164	10.1	~	~	~	0	Increased abundance	4
604.317	11.6	~	~	~	0	Decreased abundance	4
605.173	9	~	~	~	0	Increased abundance	4
607.203	10.4	~	~	~	0	Decreased abundance	4
607.214	11.2	~	~	~	0	Decreased abundance	4
607.217	9.4	~	~	~	0	Decreased abundance	4
607.225	8.2	~	~	~	0	Increased abundance	4
607.291	10.3	~	~	~	0	Decreased abundance	4
609.128	8.9	~	~	~	0	Increased abundance	4
609.175	7	~	~	~	2	Decreased abundance	4
609.259	6.6	~	~	~	0	Decreased abundance	4
610.326	14.3	~	~	~	0	Decreased abundance	4
611.127	2.9	~	~	~	0	Decreased abundance	4
611.133	7.2	C30H27O14	Delphinidin 3-(3''-p-coumaroylglucoside)	Phenylpropanoids and polyketides	2	Decreased abundance	3
611.347	12.5	~	~	~	0	Decreased abundance	4
612.335	14.3	~	~	~	0	Decreased abundance	4
612.35	16.4	~	~	~	0	Decreased abundance	4
612.372	14.4	C36H52O8	(24E)-3beta,15alpha,22S-Triacetoxylanosta-7,9(11),24-trien-26-oic acid	Lipids and lipid-like molecules	2	Decreased abundance	3
614.176	13	~	~	~	3	Increased abundance	4
614.256	14.8	~	~	~	0	Decreased abundance	4
616.216	6.2	~	~	~	0	Decreased abundance	4
617.171	8.6	~	~	~	0	Increased abundance	4
618.375	12.3	~	~	~	0	Decreased abundance	4
619.163	7	~	~	~	0	Decreased abundance	4
620.173	8.4	C29H32O15	Camellianin A	Organic compounds	3	Increased abundance	3
620.185	6.9	~	~	~	0	Decreased abundance	4
622.103	10.2	~	~	~	0	Decreased abundance	4
622.172	9.1	~	~	~	0	Decreased abundance	4
622.234	7.7	~	~	~	0	Decreased abundance	4
623.116	8.9	~	~	~	0	Increased abundance	4
623.182	6.9	~	~	~	0	Decreased abundance	4
623.316	14.2	~	~	~	0	Increased abundance	4
625.177	8.9	~	~	~	4	Decreased abundance	4
625.188	11.9	~	~	~	0	Decreased abundance	4
625.263	7.2	~	~	~	0	Decreased abundance	4
625.332	15	~	~	~	0	Increased abundance	4
625.765	7.2	~	~	~	0	Decreased abundance	4
626.329	15.3	~	~	~	0	Increased abundance	4
627.843	1.5	~	~	~	0	Decreased abundance	4
628.092	6.4	~	~	~	0	Increased abundance	4
628.138	2.9	~	~	~	0	Increased abundance	4
628.345	14.5	~	~	~	1	Increased abundance	4
629.218	11.9	~	~	~	0	Decreased abundance	4
630.102	4.6	C24H26N2O16S	Prebetanin	Organic compounds	1	Decreased abundance	3
630.124	8.2	~	~	~	4	Increased abundance	4
630.135	8.2	C20H31N4O17P	CMP-N-glycoloylneuraminate	Amino sugar and nucleotide sugar metabolism	1	Increased abundance	3
630.136	6.7	~	~	~	1	Increased abundance	4
630.154	8.4	~	~	~	1	Increased abundance	4
631.326	12.9	~	~	~	0	Decreased abundance	4
633.201	2.2	~	~	~	0	Decreased abundance	4
633.357	13	~	~	~	0	Decreased abundance	4
635.206	7.3	~	~	~	0	Decreased abundance	4
635.318	12.6	~	~	~	1	Decreased abundance	4
637.333	13.5	~	~	~	0	Decreased abundance	4
638.054	2.9	~	~	~	0	Increased abundance	4
638.289	12.7	~	~	~	0	Increased abundance	4
639.086	8.9	~	~	~	0	Increased abundance	4
640.18	5.8	~	~	~	1	Decreased abundance	4
641.188	10.1	~	~	~	0	Increased abundance	4
642.066	7.3	~	~	~	0	Decreased abundance	4
642.144	6.8	~	~	~	1	Decreased abundance	4
642.199	6.2	~	~	~	0	Decreased abundance	4
643.152	3	~	~	~	0	Increased abundance	4
643.817	1.5	~	~	~	0	Decreased abundance	4
645.232	12.7	~	~	~	1	Decreased abundance	4
645.391	15.2	~	~	~	0	Decreased abundance	4
647.134	5.9	~	~	~	0	Decreased abundance	4
649.827	1.5	~	~	~	0	Decreased abundance	4
650.147	6.4	~	~	~	2	Decreased abundance	4
654.257	15.3	~	~	~	0	Decreased abundance	4
655.184	2.2	~	~	~	2	Decreased abundance	4
656.21	2.4	~	~	~	0	Decreased abundance	4
658.298	9.5	~	~	~	0	Decreased abundance	4
660.783	7.2	~	~	~	0	Decreased abundance	4
661.282	7.2	~	~	~	0	Decreased abundance	4
662.119	6.2	~	~	~	0	Increased abundance	4
663.239	6.9	~	~	~	0	Decreased abundance	4
664.109	4.6	C21H28N7O14P2	Nicotinamide adenine dinucleotide	Nucleosides, nucleotides, and analogues	1	Decreased abundance	3
665.11	4.5	C21H27N6O15P2	Nicotinic acid adenine dinucleotide	Nicotinate and nicotinamide metabolism	1	Decreased abundance	3
670.271	15.8	~	~	~	0	Increased abundance	4
672.131	8.9	~	~	~	0	Decreased abundance	4
672.153	8.9	~	~	~	0	Decreased abundance	4
674.151	10.1	~	~	~	0	Increased abundance	4
674.226	2.5	~	~	~	0	Decreased abundance	4
675.229	2.4	~	~	~	0	Decreased abundance	4
677.222	7	~	~	~	0	Decreased abundance	4
678.212	9.4	~	~	~	0	Increased abundance	4
679.355	11.9	~	~	~	0	Decreased abundance	4
680.082	4.6	~	~	~	0	Decreased abundance	4
681.365	13.4	~	~	~	0	Decreased abundance	4
681.368	9.4	~	~	~	0	Decreased abundance	4
683.237	2.8	~	~	~	0	Increased abundance	4
685.266	12.9	~	~	~	0	Decreased abundance	4
686.166	6.9	~	~	~	0	Increased abundance	4
687.317	12.9	~	~	~	0	Decreased abundance	4
690.264	7.9	~	~	~	0	Decreased abundance	4
691.311	13.1	~	~	~	0	Decreased abundance	4
693.294	12.5	~	~	~	0	Decreased abundance	4
693.329	10.7	~	~	~	0	Decreased abundance	4
694.209	7	~	~	~	2	Decreased abundance	4
695.237	8.5	~	~	~	0	Decreased abundance	4
695.341	12.5	~	~	~	0	Decreased abundance	4
695.349	10.8	~	~	~	0	Decreased abundance	4
695.829	1.5	~	~	~	0	Decreased abundance	4
696.049	4.5	~	~	~	0	Decreased abundance	4
696.208	2.5	~	~	~	3	Decreased abundance	4
696.347	12.9	~	~	~	0	Decreased abundance	4
698.295	11.5	~	~	~	0	Decreased abundance	4
699.371	13.5	~	~	~	0	Decreased abundance	4
700.236	8.4	~	~	~	0	Increased abundance	4
703.357	12.9	~	~	~	0	Increased abundance	4
704.168	2.8	~	~	~	1	Increased abundance	4
704.309	13.8	~	~	~	0	Decreased abundance	4
705.371	12.9	~	~	~	0	Increased abundance	4
706.253	7.9	~	~	~	0	Decreased abundance	4
707.715	1.5	~	~	~	0	Decreased abundance	4
709.327	10.9	~	~	~	0	Decreased abundance	4
711.184	6.8	~	~	~	0	Decreased abundance	4
711.808	1.5	~	~	~	0	Decreased abundance	4
713.171	6.4	~	~	~	0	Increased abundance	4
717.819	1.5	~	~	~	0	Decreased abundance	4
719.264	7.1	~	~	~	0	Decreased abundance	4
723.34	13.4	~	~	~	0	Decreased abundance	4
723.371	13.6	~	~	~	0	Decreased abundance	4
724.226	8.4	C33H40O18	2-Feruloyl-1-sinapoylgentiobiose	Phenylpropanoids and polyketides	3	Decreased abundance	3
725.818	7.3	~	~	~	0	Decreased abundance	4
734.356	13.5	~	~	~	0	Increased abundance	4
738.459	15.3	C40H66O12	(3b,22a)-12-Oleanene-3,22,24,29-tetrol 3-[arabinosyl-(1->3)-arabinoside]	Lipids and lipid-like molecules	2	Decreased abundance	3
739.096	5.9	~	~	~	0	Increased abundance	4
741.383	13.6	~	~	~	0	Decreased abundance	4
742.326	6.9	~	~	~	0	Decreased abundance	4
749.288	5.7	~	~	~	0	Decreased abundance	4
749.657	6.4	~	~	~	0	Decreased abundance	4
754.238	8.4	C34H42O19	1,2-Disinapoylgentiobiose	Phenylpropanoids and polyketides	5	Decreased abundance	3
756.386	11.9	~	~	~	0	Decreased abundance	4
756.472	15.3	~	~	~	0	Decreased abundance	4
757.8	1.5	~	~	~	0	Decreased abundance	4
775.137	2.3	~	~	~	0	Decreased abundance	4
779.787	1.5	~	~	~	0	Decreased abundance	4
780.241	7.4	C28H50N2O19P2	N,N'-Diacetylchitobiosyldiphosphodolichol	Carbohydrates and carbohydrate conjugates	1	Decreased abundance	3
782.316	12.5	~	~	~	0	Decreased abundance	4
788.272	2.1	~	~	~	2	Decreased abundance	4
790.428	12.9	~	~	~	0	Decreased abundance	4
796.338	15.3	~	~	~	0	Decreased abundance	4
815.439	13.6	~	~	~	0	Decreased abundance	4
816.318	5.7	~	~	~	0	Decreased abundance	4
833.731	1.5	~	~	~	0	Decreased abundance	4
838.42	10.3	~	~	~	0	Decreased abundance	4
839.981	10.5	~	~	~	0	Increased abundance	4
857.452	13.2	~	~	~	0	Decreased abundance	4
861.318	2	~	~	~	0	Decreased abundance	4
894.507	15.4	~	~	~	0	Increased abundance	4
894.595	15.6	~	~	~	0	Increased abundance	4
906.397	13	~	~	~	0	Decreased abundance	4
921.466	12.8	~	~	~	0	Decreased abundance	4
924.438	8.5	~	~	~	0	Decreased abundance	4
925.367	10.5	~	~	~	0	Decreased abundance	4
926.371	13.3	~	~	~	0	Decreased abundance	4
927.405	9.4	~	~	~	0	Decreased abundance	4
927.908	9.4	~	~	~	0	Decreased abundance	4
949.54	15.4	~	~	~	0	Decreased abundance	4
954.496	15.3	~	~	~	0	Decreased abundance	4
959.559	15.6	~	~	~	0	Increased abundance	4
965.333	2.9	~	~	~	1	Decreased abundance	4
1008.17	3.4	~	~	~	0	Decreased abundance	4
1014.45	13	~	~	~	0	Increased abundance	4
1017.16	5.9	~	~	~	0	Increased abundance	4
1041.63	15	~	~	~	0	Decreased abundance	4
1042.55	15.5	~	~	~	0	Decreased abundance	4
1048.53	13.6	~	~	~	0	Decreased abundance	4
1072.96	9.7	~	~	~	0	Decreased abundance	4
1073.46	9.7	~	~	~	0	Decreased abundance	4
1099.56	13.6	~	~	~	0	Decreased abundance	4
1101.58	13.6	~	~	~	0	Decreased abundance	4
1102.51	13.6	~	~	~	0	Decreased abundance	4
1104.52	13.6	C53H84O24	Camellioside A	Lipids and lipid-like molecules	3	Decreased abundance	3
1124.42	6.5	~	~	~	0	Decreased abundance	4
1152.88	8.5	~	~	~	0	Decreased abundance	4
1153.21	8.5	~	~	~	0	Decreased abundance	4
1245.77	14.7	~	~	~	0	Decreased abundance	4
^ This MF was originally predicted to be xanthurenic acid but when evaluated against a chemical standard it did not match this identification. It has therefore been labeled as an unknown.

## Sheet: ELD vs MONO-Neg
Urine MF biosignature lists for ELD versus MONO for negative-ionization mode. The experimentally obtained mass of each MF was used to search against the Metlin database and the Human Metabolome Database (HMDB). The predicted chemical structures had to match to the MF mass within 15 ppm. MFs could have matches to multiple chemical structures within the same classes of chemicals or to structures of…
Mass	Retention time (min)	Compound predicted formula	Predicted metabolite	Chemical class*	Number of alternate chemical structures ± 15 ppm	Abundance change of ELD from MONO	Level of identification
86.0339	5.4	~	~	~	0	Increased abundance	4
98.0377	7.3	C5H6O2	5-Methyl-2(3H)-furanone	Organic compounds	3	Increased abundance	3
100.053	6.2	C5H8O2	Senecioic acid	Organic compounds	>5	Increased abundance	3
106.023	1.9	~	~	~	0	Increased abundance	4
108.059	10.8	~	~	~	0	Increased abundance	4
112.018	6.8	~	~	~	0	Increased abundance	4
113.058	1.9	C4H7N3O	Creatinine	Arginine , proline metabolism	1	Increased abundance	1
118.023	4	~	~	~	0	Increased abundance	4
118.027	4.4	C4H6O4	Succinic acid	Tyrosine metabolism	>5	Increased abundance	3
120.043	2.4	C4H8O4	(S)-3,4-Dihydroxybutyric acid	Organic acids , derivatives	>5	Decreased abundance	3
122.038	9.2	C7H6O2	4-Hydroxybenzaldehyde	Organooxygen compounds	>5	Increased abundance	3
125.049	7.7	~	~	~	0	Increased abundance	4
128.048	9.2	C6H8O3	3-Hydroxy-4,5-dimethyl-2(5H)-furanone	Organoheterocyclic compounds	>5	Increased abundance	3
130.027	6.5	C5H6O4	2-Hydroxyglutaric acid lactone	Organoheterocyclic compounds	>5	Increased abundance	3
134.058	3.5	C5H10O4	(R)-2,3-Dihydroxy-isovalerate	Valine, leucine , isoleucine biosynthesis	>5	Increased abundance	3
134.06	3.8	~	~	~	1	Increased abundance	4
136.036	1.8	C4H8O5	Threonic acid	Ascorbate and aldarate metabolism	>5	Decreased abundance	3
138.034	9.9	~	~	~	0	Decreased abundance	4
139.029	3.5	~	~	~	0	Increased abundance	4
142.029	7.3	~	~	~	0	Increased abundance	4
144.08	9.1	C7H12O3	4-Hydroxycyclohexylcarboxylic acid	Organic compound	5	Decreased abundance	3
148.073	8.5	~	~	~	5	Decreased abundance	4
150.015	1.8	C4H6O6	Tartaric acid	Glyoxylate and dicarboxylate metabolism	5	Increased abundance	3
152.05	10.8	~	~	~	0	Increased abundance	4
156.003	6.8	~	~	~	0	Increased abundance	4
156.008	6.8	~	~	~	2	Increased abundance	4
156.051	1.8	C6H8N2O3	4-Imidazolone-5-propionic acid	Histidine metabolism	3	Decreased abundance	3
158.054	9.8	~	~	~	0	Decreased abundance	4
158.061	9	~	~	~	0	Decreased abundance	4
161.071	3.8	C6H11NO4	Aminoadipic acid	Lysine biosynthesis	>5	Decreased abundance	3
162.05	5.9	~	~	~	0	Decreased abundance	4
162.054	5.5	C6H10O5	2-Hydroxy-2-ethylsuccinic acid	Pyruvate metabolism	>5	Decreased abundance	3
162.092	7.4	~	~	~	1	Decreased abundance	4
168.048	7.8	~	~	~	0	Increased abundance	4
169.042	7.7	~	~	~	0	Increased abundance	4
171.092	11.6	~	~	~	0	Decreased abundance	4
172.077	11.2	~	~	~	0	Decreased abundance	4
178.015	6.6	~	~	~	0	Decreased abundance	4
178.018	6.3	~	~	~	0	Decreased abundance	4
180.117	13.7	C11H16O2	Jasmolone	Organic compounds	>5	Increased abundance	3
181.063	6.4	~	~	~	0	Decreased abundance	4
181.075	10.9	C9H11NO3	L-Tyrosine	Tyrosine metabolism	>5	Increased abundance	3
182.059	9.4	C9H10O4	Hydroxyphenyllactic acid	Tyrosine metabolism	>5	Increased abundance	3
182.061	9.1	~	~	~	0	Increased abundance	4
183.002	9.8	~	~	~	0	Increased abundance	4
183.039	9.7	~	~	~	0	Decreased abundance	4
183.054	7.9	C8H9NO4	4-Pyridoxic acid	Vitamin B6 metabolism	1	Increased abundance	3
183.093	11.5	~	~	~	0	Increased abundance	4
184	3.5	~	~	~	0	Increased abundance	4
184.149	15.6	~	~	~	0	Decreased abundance	4
185.108	11.7	~	~	~	0	Increased abundance	4
186.093	11.9	~	~	~	0	Decreased abundance	4
188.071	9.1	~	~	~	1	Decreased abundance	4
189.007	4.2	C6H7NO4S	Lanthionine ketimine	Carboxylic acids , derivatives	2	Increased abundance	3
189.014	3.7	~	~	~	0	Increased abundance	4
189.994	7	~	~	~	2	Increased abundance	4
190.046	4.8	C7H10O6	3-Dehydroquinate	Phenylalanine, tyrosine , tryptophan biosynthesis	3	Increased abundance	3
190.088	10.1	~	~	~	0	Decreased abundance	4
191.99	10.5	~	~	~	0	Increased abundance	4
192.062	1.9	~	~	~	2	Increased abundance	4
193.077	11.6	~	~	~	0	Decreased abundance	4
194.069	8.4	C9H10N2O3	4-Aminohippuric acid	Organic compounds	2	Decreased abundance	3
195.057	11.8	~	~	~	0	Increased abundance	4
195.058	8.9	~	~	~	0	Increased abundance	4
198.076	5.8	C7H10N4O3	5-Acetylamino-6-amino-3-methyluracil	Caffeine metabolism	2	Decreased abundance	3
198.079	6.9	~	~	~	2	Increased abundance	4
198.093	12.8	~	~	~	2	Decreased abundance	4
204.013	13.8	~	~	~	0	Increased abundance	4
205.008	3.8	~	~	~	0	Increased abundance	4
205.991	10.2	~	~	~	3	Increased abundance	4
205.992	6.8	~	~	~	0	Increased abundance	4
208.007	8.8	~	~	~	2	Increased abundance	4
208.009	8.7	~	~	~	1	Increased abundance	4
210.069	7.2	~	~	~	0	Increased abundance	4
210.071	2.1	C7H14O7	Sedoheptulose	Organic compounds	4	Increased abundance	3
212.072	9.6	~	~	~	0	Increased abundance	4
213.03	7.6	~	~	~	0	Increased abundance	4
214.121	14.1	~	~	~	3	Decreased abundance	4
214.125	13.8	~	~	~	0	Decreased abundance	4
216.095	11	~	~	~	0	Decreased abundance	4
216.099	11.2	~	~	~	0	Decreased abundance	4
216.112	6.8	~	~	~	4	Increased abundance	4
217.045	5.8	~	~	~	0	Increased abundance	4
217.106	4.42	C8H15N3O4	N-a-Acetylcitrulline	Arginine biosynthesis	>5	Increased abundance	3
217.994	9.6	~	~	~	0	Decreased abundance	4
218.116	10.8	~	~	~	2	Decreased abundance	4
218.119	11.4	~	~	~	0	Increased abundance	4
219.056	6.6	C11H9NO4	8-Methoxykynurenate	Tryptophan metabolism	2	Increased abundance	3
220.006	8.4	~	~	~	0	Increased abundance	4
220.007	7.7	~	~	~	0	Increased abundance	4
220.063	8.8	~	~	~	0	Increased abundance	4
221.071	11	~	~	~	2	Increased abundance	4
221.071	7.5	~	~	~	2	Increased abundance	4
221.109	14.4	~	~	~	0	Increased abundance	4
221.985	8.6	~	~	~	0	Increased abundance	4
223.996	5.1	~	~	~	0	Increased abundance	4
224.002	5.7	~	~	~	0	Increased abundance	4
224.108	13.7	C12H16O4	Vanillin 1,2-butylene glycol acetal	Benzenoids	>5	Increased abundance	3
225.067	9.2	~	~	~	0	Decreased abundance	4
228.133	14.7	~	~	~	2	Decreased abundance	4
228.14	15.9	~	~	~	0	Increased abundance	4
229	10.2	~	~	~	0	Decreased abundance	4
229.006	9.3	~	~	~	0	Decreased abundance	4
230.148	15.2	~	~	~	0	Increased abundance	4
230.154	15.2	~	~	~	2	Increased abundance	4
231.114	10.2	C10H17NO5	Isovalerylglutamic acid	Carboxylic acids , derivatives	2	Increased abundance	3
232.009	10.1	~	~	~	0	Increased abundance	4
233.981	8.5	~	~	~	0	Increased abundance	4
234.024	9.9	~	~	~	1	Decreased abundance	4
235.089	12.8	~	~	~	0	Increased abundance	4
237.028	2	~	~	~	1	Decreased abundance	4
238.135	12.8	~	~	~	0	Decreased abundance	4
240.101	13.7	~	~	~	4	Decreased abundance	4
240.105	15.2	~	~	~	0	Increased abundance	4
242.131	10.3	~	~	~	0	Decreased abundance	4
244.005	11.4	~	~	~	0	Increased abundance	4
244.01	12.1	~	~	~	0	Increased abundance	4
244.041	12.7	C10H12O5S	4-phenylbutanic acid-O-sulphate	Benzenoids	3	Decreased abundance	3
244.085	13.4	C10H16N2O3S	Biotin	Biotin metabolism	4	Increased abundance	3
244.135	13	~	~	~	1	Increased abundance	4
244.135	12.7	~	~	~	0	Decreased abundance	4
244.147	11.2	~	~	~	0	Increased abundance	4
246.018	11.4	~	~	~	0	Increased abundance	4
246.06	13.7	~	~	~	0	Increased abundance	4
246.105	12.6	~	~	~	2	Increased abundance	4
246.149	13.2	~	~	~	2	Decreased abundance	4
246.152	15.2	~	~	~	0	Decreased abundance	4
248.005	10.1	~	~	~	0	Increased abundance	4
248.035	10.3	~	~	~	1	Increased abundance	4
248.094	12	~	~	~	0	Decreased abundance	4
249.073	9.4	~	~	~	0	Increased abundance	4
250.016	5.56527	C8H10O7S	Hydroxymethoxyphenylcarboxylic acid-O-sulphate	Benzenoids	4	Increased abundance	3
250.073	7.2	~	~	~	2	Decreased abundance	4
256.148	11.7	~	~	~	1	Decreased abundance	4
258.163	12.2	C17H22O2	Linalyl benzoate	Lipids , lipid-like molecules	>5	Increased abundance	3
259.022	8.6	~	~	~	0	Increased abundance	4
259.999	10.5	~	~	~	2	Increased abundance	4
260.032	13.2	C6H13O9P	Beta-D-Fructose 2-phosphate	Fructose and mannose metabolism	>5	Increased abundance	3
260.036	13.4	~	~	~	0	Increased abundance	4
262.016	9.8	C9H10O7S	Homovanillic acid sulfate	Organic acids , derivatives	5	Increased abundance	3
262.02	10.5	~	~	~	1	Increased abundance	4
262.04	12.1	~	~	~	0	Increased abundance	4
268.134	13.6	C14H20O5	3-carboxy-4-methyl-5-pentyl-2-furanpropanoic acid	Lipids , lipid-like molecules	2	Increased abundance	3
270.088	6.5	~	~	~	>5	Decreased abundance	4
272.166	14.7	~	~	~	0	Decreased abundance	4
274.15	9.8	~	~	~	0	Decreased abundance	4
277.014	11.1	~	~	~	1	Decreased abundance	4
277.1	12.1	~	~	~	0	Decreased abundance	4
279.082	9.1	~	~	~	0	Decreased abundance	4
280.146	12.8	~	~	~	4	Increased abundance	4
283.061	9	~	~	~	0	Increased abundance	4
284.034	14.9	~	~	~	4	Increased abundance	4
290.039	2	C7H15O10P	Sedoheptulose 1-phosphate	Organooxygen compounds	2	Increased abundance	3
294.118	9.6	C14H18N2O5	Glutamylphenylalanine	Phenylalanine , derivatives	>5	Increased abundance	3
295.142	14.7	~	~	~	0	Decreased abundance	4
296.143	10.8	~	~	~	5	Increased abundance	4
299.046	6.7	~	~	~	0	Increased abundance	4
299.05	6.4	~	~	~	0	Increased abundance	4
300.072	7.2	C10H12N4O7	beta-D-3-Ribofuranosyluric acid	Purine metabolism	2	Decreased abundance	3
301.032	11	~	~	~	0	Increased abundance	4
301.085	8.4	~	~	~	0	Increased abundance	4
302.067	7.3	~	~	~	1	Increased abundance	4
304.088	8.2	C11H16N2O8	N-Acetylaspartylglutamic acid	Carboxylic acids , derivatives	1	Increased abundance	3
306.067	6.5	~	~	~	0	Decreased abundance	4
308.113	8.4	~	~	~	2	Decreased abundance	4
309.09	10.4	~	~	~	0	Decreased abundance	4
311.123	7.7	C12H17N5O5	1,7-Dimethylguanosine	Nucleosides, nucleotides, , analogues	2	Decreased abundance	3
314.071	9.7	C10H20O7P2	Geranyl-PP	Terpenoid backbone biosynthesis	2	Increased abundance	3
314.102	12.2	~	~	~	>5	Increased abundance	4
316.076	8.1	~	~	~	0	Increased abundance	4
318.066	7.5	C18H10N2O4	Melanin	Organic compounds	1	Increased abundance	3
320.078	6.3	~	~	~	0	Increased abundance	4
321.071	5.5	C11H15NO10	Beta-Citryl-L-glutamic acid	Carboxylic acids , derivatives	1	Decreased abundance	3
322.057	7.1	C10H15N2O8P	5-Thymidylic acid	Pyrimidine metabolism	1	Increased abundance	3
328.098	1.9	C12H16N4O7	7-Hydroxy-6-methyl-8-ribityl lumazine	Riboflavin metabolism	>5	Increased abundance	3
328.109	7	~	~	~	0	Decreased abundance	4
329.158	9.5	C19H23NO4	(S)-Reticuline	Isoquinolines , derivatives	2	Increased abundance	3
330.102	7.4	~	~	~	0	Decreased abundance	4
331.043	10.7	~	~	~	0	Increased abundance	4
332.191	14.8	~	~	~	0	Decreased abundance	4
338.103	13.5	C16H18O8	3-O-p-Coumaroylquinic acid	Organic oxygen compounds	3	Increased abundance	3
340.075	9.7	C15H16O9	Cichoriin	Phenylpropanoids , polyketides	2	Increased abundance	3
340.118	13.9	C16H20O8	trans-isoeugenol-O-glucuronide	Organic compounds	3	Increased abundance	3
341.082	9.1	~	~	~	1	Increased abundance	4
341.148	9.2	C16H23NO7	Mycotoxin T 2	Organic oxygen compounds	3	Increased abundance	3
342.101	10.3	~	~	~	0	Increased abundance	4
342.134	11.5	C16H22O8	Coniferin	Phenylpropanoid biosynthesis	>5	Increased abundance	3
343.024	3.2	~	~	~	0	Increased abundance	4
344.153	14.1	~	~	~	0	Increased abundance	4
346.164	12.6	C16H26O8	Glucosyl 6-hydroxy-2,6-dimethyl-2E,7-octadienoate	Organooxygen compounds	4	Increased abundance	3
346.17	12.6	~	~	~	0	Increased abundance	4
356.043	2.9	~	~	~	1	Increased abundance	4
356.044	2.9	~	~	~	0	Increased abundance	4
360.059	7.9	~	~	~	0	Increased abundance	4
360.074	6.6	~	~	~	0	Decreased abundance	4
360.107	10.3	~	~	~	2	Increased abundance	4
360.142	11.5	~	~	~	5	Increased abundance	4
362.155	13.3	~	~	~	0	Decreased abundance	4
364.139	11.5	~	~	~	0	Decreased abundance	4
366.034	8.9	~	~	~	0	Increased abundance	4
368.111	11.1	~	~	~	3	Decreased abundance	4
370.099	10.5	~	~	~	0	Increased abundance	4
371.107	12.7	~	~	~	0	Decreased abundance	4
372.108	10	C16H20O10	Veranisatin C	Lipids , lipid-like molecules	2	Increased abundance	3
372.115	11	~	~	~	0	Increased abundance	4
373.127	13.3	~	~	~	0	Decreased abundance	4
374.129	11.7	~	~	~	1	Decreased abundance	4
376.035	6.2	~	~	~	0	Decreased abundance	4
382.028	8.3	~	~	~	0	Increased abundance	4
382.058	6.2	~	~	~	0	Decreased abundance	4
383.111	7.8	C14H17N5O8	Succinyladenosine	Nucleosides, nucleotides, , analogues	1	Decreased abundance	3
384.131	6.2	~	~	~	0	Increased abundance	4
384.135	6.3	~	~	~	0	Increased abundance	4
384.172	12.3	~	~	~	0	Decreased abundance	4
386.173	14	C22H26O6	Porson	Phenylpropanoids , polyketides	3	Decreased abundance	3
386.183	14.2	~	~	~	0	Decreased abundance	4
386.197	12.6	C19H30O8	Corchoionol C 9-glucoside	Lipids , lipid-like molecules	3	Decreased abundance	3
388.176	13	C18H28O9	beta-D-Glucopyranosyl-11-hydroxyjasmonic acid	Lipids , lipid-like molecules	3	Decreased abundance	3
388.217	12.1	~	~	~	0	Increased abundance	4
390.197	13.4	~	~	~	0	Decreased abundance	4
392.038	12	~	~	~	0	Increased abundance	4
392.111	12.5	~	~	~	1	Decreased abundance	4
394.059	12.5	~	~	~	0	Increased abundance	4
395.144	7	~	~	~	0	Decreased abundance	4
396.221	15.9	~	~	~	0	Decreased abundance	4
400.182	10.6	~	~	~	0	Increased abundance	4
402.156	13	~	~	~	2	Decreased abundance	4
412.142	9.2	~	~	~	1	Decreased abundance	4
413.127	9.2	~	~	~	0	Decreased abundance	4
420.243	15.5	~	~	~	0	Increased abundance	4
426.079	8.8	~	~	~	0	Increased abundance	4
426.195	13.3	C21H30O9	11,13-Dihydrotaraxinic acid glucosyl est	Organic compounds	1	Decreased abundance	3
430.183	15.2	C20H30O10	Phenethyl rutinoside	Organic compound	1	Increased abundance	3
430.21	14.1	~	~	~	0	Increased abundance	4
432.149	2.9	~	~	~	0	Increased abundance	4
432.24	13.4	~	~	~	1	Increased abundance	4
437.231	10.5	~	~	~	1	Decreased abundance	4
438.162	13.1	C25H26O7	Mulberranol	Phenylpropanoids , polyketides	>5	Increased abundance	3
440.078	6.8	~	~	~	0	Increased abundance	4
440.089	2.1	~	~	~	1	Decreased abundance	4
440.17	13.4	~	~	~	0	Decreased abundance	4
441.105	2.9	~	~	~	0	Decreased abundance	4
442.18	14.5	~	~	~	1	Decreased abundance	4
442.216	15.8	~	~	~	0	Decreased abundance	4
443.197	14.5	~	~	~	0	Decreased abundance	4
444.166	15.2	~	~	~	0	Increased abundance	4
444.173	15.2	~	~	~	0	Increased abundance	4
446.107	7.9	~	~	~	0	Decreased abundance	4
447.301	15.6	~	~	~	0	Decreased abundance	4
448.095	12.5	~	~	~	>5	Increased abundance	4
450.217	11.9	~	~	~	0	Decreased abundance	4
451.204	11.7	~	~	~	0	Increased abundance	4
453.21	13.1	~	~	~	0	Decreased abundance	4
458.099	3.4	~	~	~	0	Decreased abundance	4
460.156	12.2	~	~	~	1	Decreased abundance	4
464.069	10.4	~	~	~	0	Decreased abundance	4
464.248	15.1	~	~	~	0	Decreased abundance	4
465.315	13.6	C26H43NO6	Glycocholic acid	Primary bile acid biosynthesis	3	Decreased abundance	3
465.317	14	~	~	~	0	Decreased abundance	4
466.267	15.3	~	~	~	0	Decreased abundance	4
468.2	14.2	~	~	~	0	Decreased abundance	4
469.152	11.7	~	~	~	0	Decreased abundance	4
470.075	8.9	~	~	~	0	Increased abundance	4
474.162	13	~	~	~	3	Decreased abundance	4
480.161	7.7	C24H29ClO8	Melledonal C	Lipids , lipid-like molecules	1	Decreased abundance	3
482.212	14.5	~	~	~	1	Decreased abundance	4
483.103	6.8	~	~	~	0	Decreased abundance	4
483.281	15.6	~	~	~	0	Increased abundance	4
484.195	14.2	C30H28O6	Thamnosin	Phenylpropanoids , polyketides	1	Decreased abundance	3
487.171	6.5	~	~	~	0	Decreased abundance	4
487.182	6.5	~	~	~	0	Decreased abundance	4
490.188	12.4	~	~	~	0	Increased abundance	4
490.286	15.6	C28H42O7	Macrocarpal I	Lipids , lipid-like molecules	1	Decreased abundance	3
496.241	14.8	~	~	~	0	Decreased abundance	4
496.264	15.9	C25H40N2O6S	Leukotriene D4	Arachidonic acid metabolism	1	Increased abundance	3
501.108	7.3	~	~	~	0	Increased abundance	4
506.147	6.4	~	~	~	1	Decreased abundance	4
506.27	14.3	C24H42O11	(3b,9R)-5-Megastigmene-3,9-diol 9-[apiosyl-(1->6)-glucoside]	Fatty Acyls	1	Decreased abundance	3
507.126	6.4	~	~	~	0	Decreased abundance	4
510.278	13.3	~	~	~	0	Decreased abundance	4
512.257	13.6	~	~	~	0	Decreased abundance	4
512.272	13.6	C30H40O7	3,7,11,15,23-Pentaoxolanost-8-en-26-oic acid	Lipids , lipid-like molecules	4	Decreased abundance	3
514.245	12.5	~	~	~	0	Decreased abundance	4
520.168	11.2	~	~	~	0	Increased abundance	4
525.095	11.5	~	~	~	0	Decreased abundance	4
528.232	13.9	~	~	~	0	Decreased abundance	4
530.235	15.8	~	~	~	0	Decreased abundance	4
536.19	6.2	~	~	~	3	Decreased abundance	4
538.244	13.1	~	~	~	0	Decreased abundance	4
544.137	9.4	~	~	~	1	Increased abundance	4
544.139	6.4	~	~	~	1	Increased abundance	4
548.203	14	~	~	~	0	Increased abundance	4
553.1	12.1	~	~	~	0	Decreased abundance	4
553.143	8.9	~	~	~	0	Increased abundance	4
554.238	14.8	C22H42N4O8S2	D-Pantethine	Carboxylic acids , derivatives	2	Decreased abundance	3
563.135	8.9	~	~	~	0	Increased abundance	4
573.146	11.8	C20H28N7O9PS	Biotinyl-5'-AMP	Biotin metabolism	1	Decreased abundance	3
575.174	12.5	C30H29N3O7S	7,8-Dihydro-7-hydroxy-8-S-glutathionyl-benzo[a]pyrene	Metabolism of xenobiotics by cytochrome P450	2	Decreased abundance	3
577.188	12.3	~	~	~	0	Decreased abundance	4
581.231	11.2	~	~	~	0	Decreased abundance	4
600.109	2.9	~	~	~	1	Increased abundance	4
607.24	11.7	~	~	~	0	Decreased abundance	4
614.379	14.7	~	~	~	0	Decreased abundance	4
620.227	10.6	~	~	~	0	Decreased abundance	4
622.166	8.9	~	~	~	0	Increased abundance	4
623.336	14.2	~	~	~	0	Decreased abundance	4
625.345	15	C32H51NO11	Glycochenodeoxycholic acid 3-glucuronide	Bile acids	1	Decreased abundance	3
625.357	15	~	~	~	0	Decreased abundance	4
626.184	11.7	C35H30O11	Kuwanon L	Phenylpropanoids , polyketides	3	Decreased abundance	3
628.384	14.9	~	~	~	0	Decreased abundance	4
628.385	15.2	~	~	~	0	Decreased abundance	4
633.208	2.3	~	~	~	2	Decreased abundance	4
636.189	12.5	~	~	~	0	Decreased abundance	4
636.207	12.5	~	~	~	0	Decreased abundance	4
639.17	12.3	~	~	~	2	Decreased abundance	4
654.197	11.7	~	~	~	0	Increased abundance	4
674.239	2.8	C25H42N2O19	3-Sialyl-N-acetyllactosamine	Organic oxygen compounds	3	Decreased abundance	3
783.112	5.9	~	~	~	0	Decreased abundance	4
874.362	8.3	~	~	~	0	Decreased abundance	4
1044.12	5.9	~	~	~	0	Decreased abundance	4
